# Supplementary material for: Slow vibrational relaxation drives ultrafast formation of photoexcited polaron pair states in glycolated conjugated polymers
Source: Nat Commun. 2024 Jul 22;15:6153. doi: 10.1038/s41467-024-50530-7 (PMC11263616; doi:10.1038/s41467-024-50530-7)
Supplement: Supplementary file 3 — Source Data [file 41467_2024_50530_MOESM3_ESM.zip]

Archive with 6 entries (5 files):
- Source Data/
- Source Data/Figure 1.xlsx
- Source Data/Figure 2.xlsx
- Source Data/Figure 3.xlsx
- Source Data/Figure 4.xlsx
- Source Data/Figure 5.xlsx
