# Supplementary material for: Slow vibrational relaxation drives ultrafast formation of photoexcited polaron pair states in glycolated conjugated polymers
Source: Nat Commun. 2024 Jul 22;15:6153. doi: 10.1038/s41467-024-50530-7 (PMC11263616; doi:10.1038/s41467-024-50530-7)
Supplement: Supplementary file 3 — Source Data [file 41467_2024_50530_MOESM3_ESM.zip › Source Data/Figure 2.xlsx]

## Sheet: Figure 2b
Oligomer Length	Energy (eV)	Energy (eV)
	g0%	g100%
1	0.34806	0.37084
3	0.30235	0.32893
5	0.25119	0.26479

## Sheet: Figure 2c
Polymer	Stokes Shift (eV)	Stokes Shift (eV)	Stokes Shift (eV)	Stokes Shift (eV)
	Toluene	Chlorobenzene	Chloroform	DCM
g0%	0.126	0.132	0.13	0.123
g50%	0.128	0.137	0.141	0.13
g100%	0.145	0.142	0.152	0.144
