# Supplementary material for: Slow vibrational relaxation drives ultrafast formation of photoexcited polaron pair states in glycolated conjugated polymers
Source: Nat Commun. 2024 Jul 22;15:6153. doi: 10.1038/s41467-024-50530-7 (PMC11263616; doi:10.1038/s41467-024-50530-7)
Supplement: Supplementary file 3 — Source Data [file 41467_2024_50530_MOESM3_ESM.zip › Source Data/Figure 3.xlsx]

## Sheet: Figure 3b
Wavenumber (cm^-1)	Norm. Intensity	Norm. Intensity	Norm. Intensity	Norm. Intensity
	g0%	g25%	g50%	g100%
1100.66	-0.01933	-0.01623	-0.00686	-0.00302
1101.78	-0.00433	-0.00148	0.000807124	0.00808
1102.89	0.00816	0.00787	0.008	0.01775
1104.01	0.01559	0.0191	0.01166	0.02446
1105.12	0.0299	0.02865	0.02039	0.03469
1106.24	0.02015	0.0195	0.01877	0.03527
1107.35	0.01523	0.01694	0.01852	0.03678
1108.47	0.01543	0.01417	0.02195	0.04264
1109.58	0.02262	0.02193	0.02919	0.05007
1110.69	0.03275	0.03121	0.03526	0.05732
1111.81	0.05437	0.05393	0.04573	0.07019
1112.92	0.06955	0.06741	0.05327	0.07699
1114.03	0.08042	0.08233	0.05963	0.08319
1115.14	0.08963	0.09931	0.0647	0.09225
1116.25	0.09913	0.10602	0.07081	0.09893
1117.37	0.08813	0.09366	0.06722	0.10089
1118.48	0.08735	0.09285	0.06839	0.10843
1119.59	0.07853	0.0868	0.0691	0.11207
1120.7	0.07949	0.08781	0.07298	0.11636
1121.81	0.08869	0.09914	0.08172	0.12671
1122.92	0.10276	0.11306	0.0911	0.13653
1124.03	0.11394	0.12277	0.09744	0.14181
1125.14	0.12143	0.13398	0.10126	0.14566
1126.25	0.13281	0.15086	0.1065	0.15165
1127.36	0.13415	0.15362	0.10829	0.14975
1128.47	0.11945	0.13827	0.10169	0.14736
1129.58	0.12323	0.14128	0.10279	0.14989
1130.69	0.11738	0.13909	0.10222	0.14395
1131.8	0.11904	0.13598	0.10181	0.14467
1132.9	0.13238	0.14458	0.10631	0.1525
1134.01	0.13819	0.14972	0.10996	0.15719
1135.12	0.14338	0.15006	0.1108	0.15751
1136.23	0.14725	0.15297	0.11144	0.1575
1137.33	0.15463	0.16264	0.11391	0.16272
1138.44	0.14458	0.15575	0.11296	0.15607
1139.55	0.13297	0.14676	0.10882	0.15128
1140.65	0.13915	0.15064	0.11313	0.15391
1141.76	0.13928	0.15032	0.11586	0.15064
1142.87	0.14328	0.15091	0.11995	0.15248
1143.97	0.14783	0.15731	0.12399	0.15793
1145.08	0.1469	0.15743	0.12547	0.15722
1146.18	0.1492	0.15458	0.12471	0.15223
1147.29	0.15789	0.16092	0.1279	0.1533
1148.39	0.16761	0.17016	0.1313	0.15721
1149.5	0.16341	0.16853	0.13161	0.14956
1150.6	0.15565	0.16535	0.13091	0.14399
1151.71	0.1549	0.16717	0.13345	0.14357
1152.81	0.15683	0.17238	0.13706	0.14704
1153.91	0.16448	0.17946	0.14272	0.15185
1155.02	0.16246	0.18153	0.14529	0.15659
1156.12	0.16509	0.17964	0.1497	0.16103
1157.22	0.16788	0.18236	0.15566	0.16555
1158.32	0.16498	0.1848	0.16207	0.17157
1159.43	0.15996	0.1862	0.16834	0.17571
1160.53	0.15784	0.18353	0.17518	0.18052
1161.63	0.1415	0.17098	0.17475	0.18151
1162.73	0.13614	0.17105	0.17801	0.18791
1163.83	0.13502	0.17062	0.1798	0.19841
1164.93	0.13329	0.16808	0.18014	0.20674
1166.03	0.12446	0.16564	0.17815	0.21284
1167.13	0.13209	0.16966	0.18215	0.2264
1168.23	0.13156	0.17162	0.18238	0.23412
1169.33	0.12102	0.16525	0.17731	0.23555
1170.43	0.12142	0.16878	0.17634	0.24189
1171.53	0.11353	0.15985	0.17194	0.2431
1172.63	0.10108	0.14927	0.16553	0.23924
1173.73	0.09619	0.14409	0.16248	0.23617
1174.83	0.08823	0.13318	0.15651	0.22841
1175.93	0.07698	0.12589	0.14991	0.22082
1177.03	0.07576	0.12923	0.14756	0.21434
1178.12	0.08687	0.13359	0.14686	0.21398
1179.22	0.08593	0.12995	0.14305	0.20779
1180.32	0.08703	0.13416	0.13902	0.20389
1181.42	0.09475	0.14223	0.13683	0.20684
1182.51	0.09189	0.13644	0.13341	0.19972
1183.61	0.10634	0.14377	0.13574	0.1991
1184.71	0.11942	0.14918	0.13528	0.19903
1185.8	0.12226	0.14489	0.13416	0.19128
1186.9	0.12662	0.14372	0.13282	0.1893
1188	0.1345	0.14523	0.13178	0.18784
1189.09	0.14747	0.14721	0.13356	0.18707
1190.19	0.1536	0.15261	0.13575	0.18709
1191.28	0.16432	0.16171	0.13794	0.18865
1192.38	0.17198	0.16983	0.13979	0.19308
1193.47	0.17334	0.17505	0.14284	0.19554
1194.57	0.19412	0.19515	0.15181	0.20278
1195.66	0.20344	0.20688	0.15368	0.20589
1196.75	0.20542	0.2133	0.15463	0.20333
1197.85	0.21387	0.22209	0.15508	0.20403
1198.94	0.21817	0.2288	0.15507	0.20246
1200.03	0.23087	0.23512	0.1569	0.19974
1201.13	0.24536	0.24884	0.16124	0.19895
1202.22	0.25795	0.2587	0.16291	0.20119
1203.31	0.2652	0.27006	0.1653	0.2045
1204.4	0.27281	0.27654	0.16747	0.20635
1205.5	0.28884	0.28573	0.17233	0.20875
1206.59	0.29528	0.28861	0.17288	0.20769
1207.68	0.30176	0.29453	0.17268	0.20763
1208.77	0.31788	0.30452	0.17735	0.2104
1209.86	0.32105	0.30733	0.17974	0.21536
1210.95	0.32828	0.31153	0.18418	0.21611
1212.04	0.34509	0.33082	0.19367	0.22587
1213.13	0.35002	0.33909	0.19972	0.23724
1214.22	0.37199	0.3598	0.2113	0.25237
1215.31	0.40244	0.38339	0.22317	0.26762
1216.4	0.41541	0.391	0.23197	0.27558
1217.49	0.43384	0.40644	0.23879	0.28228
1218.58	0.44797	0.42205	0.24242	0.28662
1219.67	0.46289	0.43608	0.24752	0.28797
1220.76	0.46535	0.43875	0.24849	0.28211
1221.84	0.46846	0.44035	0.24886	0.27256
1222.93	0.47821	0.44546	0.24682	0.27024
1224.02	0.48802	0.44738	0.24846	0.26734
1225.11	0.50145	0.45239	0.24883	0.26596
1226.2	0.51421	0.45796	0.24875	0.26466
1227.28	0.51374	0.45103	0.2458	0.25678
1228.37	0.51292	0.45094	0.24152	0.25598
1229.46	0.49725	0.44014	0.23294	0.24977
1230.54	0.47779	0.42623	0.2259	0.23903
1231.63	0.45886	0.41063	0.21818	0.2283
1232.71	0.44112	0.39473	0.21123	0.22083
1233.8	0.42692	0.38221	0.20441	0.21791
1234.88	0.41587	0.3765	0.20119	0.21658
1235.97	0.40668	0.37442	0.19827	0.21666
1237.05	0.40566	0.37282	0.19625	0.21656
1238.14	0.40957	0.37293	0.19539	0.21361
1239.22	0.40299	0.36316	0.19059	0.21163
1240.31	0.38931	0.34424	0.18123	0.19967
1241.39	0.37709	0.33125	0.17611	0.19017
1242.48	0.36898	0.32037	0.16955	0.18604
1243.56	0.35224	0.30365	0.16294	0.17537
1244.64	0.33975	0.2913	0.15627	0.16912
1245.73	0.32682	0.28577	0.15233	0.1662
1246.81	0.32827	0.29104	0.15267	0.16921
1247.89	0.32691	0.29642	0.15402	0.17117
1248.97	0.32323	0.29322	0.15096	0.16765
1250.05	0.30982	0.27911	0.14423	0.16428
1251.14	0.30011	0.26393	0.14028	0.16097
1252.22	0.28267	0.24743	0.13464	0.15512
1253.3	0.26776	0.22944	0.12539	0.14855
1254.38	0.25168	0.21136	0.11624	0.13603
1255.46	0.24089	0.19837	0.10996	0.12756
1256.54	0.22929	0.1943	0.1072	0.12378
1257.62	0.22187	0.19349	0.10501	0.1192
1258.7	0.21821	0.20204	0.10396	0.11582
1259.78	0.19701	0.18568	0.09462	0.10792
1260.86	0.17793	0.17268	0.08664	0.10406
1261.94	0.16242	0.15731	0.08089	0.09654
1263.02	0.14759	0.14074	0.07217	0.08439
1264.1	0.13497	0.12121	0.06081	0.07608
1265.18	0.12237	0.1077	0.05342	0.06731
1266.26	0.10951	0.09196	0.0495	0.05713
1267.34	0.10226	0.0835	0.04779	0.05341
1268.41	0.09682	0.07881	0.0462	0.04703
1269.49	0.10567	0.08537	0.04974	0.04776
1270.57	0.09464	0.07453	0.0488	0.04288
1271.65	0.08283	0.06478	0.04376	0.0377
1272.72	0.07187	0.0533	0.03797	0.03192
1273.8	0.05947	0.04517	0.0294	0.02734
1274.88	0.03947	0.03082	0.01995	0.02271
1275.95	0.01859	0.01823	0.01315	0.01775
1277.03	0.00516	0.0059	0.00898	0.01237
1278.11	-0.00429	-0.000611641	0.00461	0.01023
1279.18	-0.00621	0.00328	0.00627	0.01085
1280.26	0.00752	0.01162	0.01093	0.01617
1281.33	0.00739	0.00953	0.0116	0.01634
1282.41	0.0103	0.01003	0.01129	0.01813
1283.48	0.01498	0.00996	0.00964	0.01755
1284.56	0.01061	0.00876	0.00622	0.01834
1285.63	0.00961	0.0062	0.00486	0.01664
1286.71	0.00522	0.00733	0.00503	0.01975
1287.78	0.0036	0.00631	0.0059	0.01949
1288.85	-0.00358	0.000176806	0.005	0.01722
1289.93	0.00432	0.00809	0.0087	0.0232
1291	0.00531	0.00541	0.00817	0.02699
1292.07	0.00393	0.00487	0.01057	0.03309
1293.14	0.00388	0.00376	0.01245	0.03282
1294.22	-0.00102	-0.005	0.01003	0.03333
1295.29	0.00421	-0.00426	0.01266	0.04024
1296.36	0.00693	-0.000872431	0.01391	0.04078
1297.43	0.01294	0.00874	0.0195	0.04881
1298.5	0.02449	0.01367	0.02224	0.05408
1299.58	0.01304	0.00655	0.02037	0.05081
1300.65	0.01983	0.01673	0.02276	0.05432
1301.72	0.00746	0.00709	0.01881	0.0517
1302.79	0.00651	0.01078	0.02064	0.05685
1303.86	-1.30089e-05	0.00683	0.01965	0.05519
1304.93	0.00656	0.00774	0.02139	0.06252
1306	0.03118	0.02244	0.03148	0.06998
1307.07	0.03757	0.02732	0.03448	0.07088
1308.14	0.05985	0.03994	0.04267	0.07645
1309.21	0.06817	0.04443	0.04493	0.07397
1310.28	0.06375	0.04586	0.04391	0.0644
1311.34	0.07459	0.0571	0.04808	0.0609
1312.41	0.06573	0.05169	0.0427	0.05009
1313.48	0.06682	0.05635	0.04109	0.04816
1314.55	0.06832	0.06204	0.03944	0.0479
1315.62	0.0741	0.0632	0.03797	0.04723
1316.68	0.07588	0.0635	0.03522	0.04769
1317.75	0.06772	0.05397	0.02905	0.04783
1318.82	0.07718	0.05599	0.03057	0.05116
1319.89	0.08069	0.05751	0.03098	0.05276
1320.95	0.08597	0.06384	0.03335	0.05237
1322.02	0.08929	0.06734	0.03515	0.05563
1323.08	0.08969	0.0683	0.03498	0.05468
1324.15	0.09475	0.07207	0.03828	0.05967
1325.22	0.09589	0.07602	0.04036	0.06412
1326.28	0.09225	0.07124	0.03857	0.06263
1327.35	0.09026	0.0715	0.03648	0.0646
1328.41	0.0914	0.06603	0.03703	0.06634
1329.48	0.10059	0.0686	0.03918	0.06995
1330.54	0.10967	0.07722	0.04455	0.07613
1331.61	0.11019	0.08124	0.04901	0.07835
1332.67	0.11793	0.09133	0.05177	0.08749
1333.74	0.12702	0.10003	0.05782	0.09279
1334.8	0.12402	0.09373	0.05748	0.09488
1335.86	0.12611	0.09785	0.05863	0.09895
1336.93	0.12733	0.0968	0.0608	0.09881
1337.99	0.12105	0.09061	0.05814	0.09764
1339.05	0.11209	0.07456	0.05873	0.09402
1340.11	0.10968	0.06746	0.05873	0.09529
1341.18	0.10568	0.06784	0.06437	0.09795
1342.24	0.11604	0.07728	0.074	0.10862
1343.3	0.11907	0.08793	0.08097	0.11841
1344.36	0.11024	0.08965	0.08509	0.12261
1345.42	0.09729	0.08563	0.08648	0.12451
1346.49	0.10084	0.09888	0.09167	0.13765
1347.55	0.10263	0.10763	0.09979	0.14728
1348.61	0.10322	0.11153	0.10812	0.15973
1349.67	0.11443	0.12002	0.12594	0.17522
1350.73	0.12813	0.13297	0.14093	0.19226
1351.79	0.14547	0.15705	0.16193	0.21379
1352.85	0.17029	0.18145	0.18628	0.23927
1353.91	0.20495	0.21899	0.21837	0.26868
1354.97	0.23802	0.25166	0.25379	0.29873
1356.03	0.27795	0.29082	0.29626	0.32869
1357.08	0.3299	0.3374	0.34333	0.3694
1358.14	0.38444	0.38953	0.39939	0.41543
1359.2	0.4314	0.4308	0.45742	0.46123
1360.26	0.47888	0.47863	0.51911	0.51297
1361.32	0.51454	0.51806	0.57536	0.56498
1362.38	0.54327	0.5521	0.62845	0.61854
1363.43	0.56506	0.58184	0.67262	0.67231
1364.49	0.60346	0.62249	0.71703	0.73431
1365.55	0.6282	0.64887	0.75309	0.78866
1366.61	0.64628	0.67454	0.78149	0.83258
1367.66	0.65826	0.6929	0.80255	0.87256
1368.72	0.66268	0.70135	0.81425	0.90048
1369.78	0.66256	0.70714	0.82152	0.92112
1370.83	0.66516	0.71391	0.82871	0.93704
1371.89	0.66307	0.71825	0.83378	0.95173
1372.94	0.66768	0.72727	0.84348	0.96352
1374	0.67554	0.74483	0.8541	0.97212
1375.05	0.70265	0.77175	0.87232	0.98298
1376.11	0.74267	0.80678	0.89739	0.98909
1377.16	0.78868	0.85202	0.92445	0.99748
1378.22	0.83978	0.89311	0.95166	1
1379.27	0.88887	0.92661	0.97262	0.9947
1380.33	0.94016	0.96768	0.99292	0.99459
1381.38	0.97339	0.98562	0.99863	0.98602
1382.43	0.99209	0.99693	0.99511	0.97582
1383.49	0.99759	0.99481	0.98044	0.95895
1384.54	0.98111	0.97536	0.95437	0.93325
1385.59	0.96495	0.94911	0.92186	0.90761
1386.65	0.93615	0.91143	0.88291	0.87354
1387.7	0.90463	0.87819	0.84242	0.84775
1388.75	0.87003	0.83707	0.79851	0.81657
1389.8	0.82552	0.79136	0.75468	0.78149
1390.86	0.78856	0.75898	0.71835	0.74895
1391.91	0.75792	0.7269	0.68063	0.71802
1392.96	0.72771	0.69871	0.64704	0.68638
1394.01	0.69016	0.66884	0.61059	0.6538
1395.06	0.65452	0.63612	0.5762	0.62073
1396.11	0.6252	0.60368	0.54278	0.59001
1397.16	0.60101	0.57866	0.51404	0.55754
1398.21	0.57641	0.55651	0.48559	0.53324
1399.26	0.54695	0.527	0.45532	0.50725
1400.31	0.52112	0.50077	0.43003	0.48381
1401.36	0.49659	0.48214	0.40914	0.46277
1402.41	0.4756	0.46514	0.39069	0.44643
1403.46	0.44267	0.44005	0.37106	0.42696
1404.51	0.4186	0.42579	0.35614	0.417
1405.56	0.4054	0.41527	0.34581	0.40788
1406.61	0.40466	0.41201	0.34182	0.40423
1407.66	0.41276	0.41915	0.34437	0.40297
1408.7	0.42059	0.42816	0.3454	0.40609
1409.75	0.4259	0.42869	0.34567	0.40392
1410.8	0.44353	0.43994	0.34976	0.40525
1411.85	0.44591	0.44603	0.35363	0.40235
1412.89	0.45657	0.45534	0.35998	0.40291
1413.94	0.45706	0.46019	0.36268	0.40187
1414.99	0.46162	0.46875	0.36641	0.40786
1416.04	0.47191	0.48246	0.37203	0.41004
1417.08	0.4918	0.49486	0.37739	0.41302
1418.13	0.50369	0.50217	0.37839	0.41484
1419.17	0.51217	0.50602	0.37443	0.4085
1420.22	0.51114	0.49763	0.3639	0.39417
1421.27	0.51232	0.4908	0.35238	0.38204
1422.31	0.50548	0.48353	0.34029	0.36811
1423.36	0.4994	0.47176	0.32774	0.35523
1424.4	0.48108	0.45875	0.31163	0.34256
1425.45	0.45062	0.43284	0.28989	0.32689
1426.49	0.42203	0.41137	0.27096	0.30852
1427.53	0.40124	0.39363	0.25365	0.29416
1428.58	0.38028	0.37408	0.23664	0.27664
1429.62	0.36024	0.35901	0.2225	0.25564
1430.67	0.35435	0.35275	0.21233	0.24363
1431.71	0.35198	0.3502	0.20561	0.23469
1432.75	0.35395	0.35402	0.20077	0.22806
1433.8	0.35644	0.35513	0.19632	0.22803
1434.84	0.35966	0.35958	0.19108	0.22679
1435.88	0.34245	0.34362	0.17714	0.2168
1436.92	0.3259	0.32834	0.16662	0.20703
1437.97	0.31836	0.32112	0.15692	0.2
1439.01	0.30218	0.3017	0.1449	0.18464
1440.05	0.29117	0.29131	0.13798	0.1731
1441.09	0.29037	0.28848	0.13404	0.16601
1442.13	0.28667	0.29059	0.13226	0.16207
1443.17	0.28375	0.2911	0.13005	0.16121
1444.21	0.28033	0.29048	0.12766	0.16274
1445.25	0.27325	0.28736	0.12447	0.15916
1446.29	0.26038	0.2774	0.11855	0.15309
1447.33	0.24646	0.26433	0.11111	0.14651
1448.38	0.22706	0.24714	0.10059	0.13692
1449.42	0.20666	0.22443	0.09073	0.12444
1450.45	0.19422	0.20964	0.08333	0.11337
1451.49	0.17973	0.19503	0.07536	0.10321
1452.53	0.16765	0.1842	0.07041	0.09359
1453.57	0.15104	0.16697	0.06429	0.08362
1454.61	0.14089	0.15995	0.06057	0.07759
1455.65	0.14098	0.16076	0.05934	0.07612
1456.69	0.14522	0.16256	0.05933	0.07571
1457.73	0.13615	0.14971	0.05347	0.06934
1458.76	0.13046	0.1411	0.04943	0.06696
1459.8	0.12745	0.13329	0.04647	0.06269
1460.84	0.12649	0.12506	0.04352	0.06141
1461.88	0.11722	0.11732	0.03854	0.05919
1462.91	0.10593	0.10783	0.03609	0.05499
1463.95	0.09704	0.10388	0.03527	0.05594
1464.99	0.10343	0.11471	0.03727	0.06159
1466.02	0.10184	0.11958	0.03728	0.06457
1467.06	0.09486	0.11726	0.03582	0.06339
1468.09	0.07902	0.10133	0.03014	0.05666
1469.13	0.07392	0.096	0.02693	0.05117
1470.17	0.05663	0.07919	0.01966	0.03828
1471.2	0.04298	0.06099	0.00905	0.0288
1472.24	0.03376	0.052	0.00267	0.02185
1473.27	0.02999	0.04724	0.00213	0.01991
1474.31	0.03527	0.04988	0.00576	0.01993
1475.34	0.03995	0.05464	0.0105	0.02537
1476.38	0.03752	0.05896	0.01455	0.0309
1477.41	0.03123	0.0573	0.01567	0.03079
1478.44	0.03398	0.05898	0.01857	0.03249
1479.48	0.0408	0.06488	0.02095	0.03345
1480.51	0.03933	0.06248	0.01888	0.03042
1481.54	0.04082	0.063	0.01577	0.03229
1482.58	0.03833	0.05933	0.01508	0.034
1483.61	0.03759	0.05904	0.01397	0.03507
1484.64	0.02925	0.05617	0.01268	0.03385
1485.67	0.02145	0.05765	0.01318	0.04162
1486.71	0.01705	0.05524	0.01149	0.04249
1487.74	0.00243	0.04216	0.00512	0.03732
1488.77	0.00834	0.04362	0.00741	0.03828
1489.8	0.01128	0.04075	0.00784	0.04126
1490.83	0.02114	0.04427	0.00811	0.04116
1491.87	0.02391	0.04371	0.01054	0.04025
1492.9	0.02384	0.03881	0.01077	0.03745
1493.93	0.0306	0.04394	0.01452	0.03683
1494.96	0.02642	0.04489	0.01786	0.03795
1495.99	0.03389	0.05482	0.02665	0.04516
1497.02	0.0393	0.05895	0.032	0.0497
1498.05	0.04466	0.06288	0.04029	0.05964
1499.08	0.05572	0.07444	0.05236	0.07557
1500.11	0.06505	0.08376	0.06233	0.09232
1501.14	0.07875	0.09517	0.07154	0.10484
1502.17	0.08515	0.10042	0.08169	0.11745
1503.19	0.09204	0.10739	0.09349	0.13283
1504.22	0.09712	0.11591	0.1082	0.14953
1505.25	0.10457	0.12411	0.12382	0.16945
1506.28	0.11985	0.14121	0.14572	0.18841
1507.31	0.12195	0.14495	0.15838	0.2032
1508.34	0.13236	0.15432	0.17387	0.2205
1509.36	0.14725	0.17551	0.18769	0.23459
1510.39	0.16407	0.19369	0.19853	0.24187
1511.42	0.17375	0.19867	0.20424	0.24289
1512.45	0.19326	0.21455	0.21146	0.25044
1513.47	0.21373	0.22961	0.22045	0.25692
1514.5	0.236	0.24435	0.2268	0.26068
1515.53	0.25981	0.26508	0.23591	0.26593
1516.55	0.28812	0.28633	0.2477	0.26628
1517.58	0.30736	0.29847	0.25132	0.26376
1518.6	0.33205	0.31983	0.25779	0.26263
1519.63	0.35003	0.34058	0.26313	0.25981
1520.65	0.36391	0.34869	0.26403	0.25265
1521.68	0.37526	0.3531	0.26335	0.24564
1522.7	0.39122	0.36231	0.26351	0.24474
1523.73	0.39172	0.3577	0.25547	0.23957
1524.75	0.38376	0.34601	0.24314	0.22931
1525.78	0.37321	0.33519	0.23096	0.22071
1526.8	0.36574	0.32414	0.21892	0.20785
1527.83	0.34307	0.3062	0.201	0.19671
1528.85	0.31552	0.28276	0.18221	0.18075
1529.87	0.28187	0.25643	0.1622	0.16837
1530.9	0.25909	0.2347	0.14441	0.15465
1531.92	0.23549	0.21299	0.13058	0.13966
1532.94	0.21427	0.19809	0.11641	0.12851
1533.97	0.19718	0.18261	0.10724	0.12274
1534.99	0.17526	0.16023	0.09611	0.1132
1536.01	0.16899	0.1539	0.09083	0.10982
1537.03	0.16243	0.14693	0.08637	0.10644
1538.05	0.16091	0.14454	0.08273	0.10709
1539.08	0.15542	0.13638	0.07741	0.10206
1540.1	0.15495	0.1323	0.07311	0.10042
1541.12	0.15359	0.13182	0.07017	0.10078
1542.14	0.15205	0.12853	0.07006	0.09682
1543.16	0.14802	0.13162	0.06651	0.09533
1544.18	0.14782	0.1304	0.06812	0.09535
1545.2	0.12873	0.11606	0.06149	0.08615
1546.22	0.13155	0.12321	0.06286	0.085
1547.24	0.13364	0.12082	0.06096	0.08332
1548.26	0.12805	0.11636	0.05816	0.07652
1549.28	0.12023	0.10922	0.0552	0.06862
1550.3	0.11614	0.10165	0.0542	0.06833
1551.32	0.10976	0.09757	0.05214	0.06949
1552.34	0.10505	0.08969	0.04868	0.0649
1553.36	0.09301	0.08681	0.04411	0.06256
1554.38	0.08981	0.08057	0.04185	0.06013
1555.4	0.07759	0.07157	0.04046	0.05541
1556.42	0.08035	0.07504	0.04034	0.05684
1557.43	0.08429	0.07653	0.04051	0.05579
1558.45	0.06633	0.06471	0.03269	0.04844
1559.47	0.05742	0.05338	0.02884	0.04379
1560.49	0.05108	0.04143	0.02834	0.0429
1561.5	0.04494	0.03825	0.02587	0.04076
1562.52	0.02898	0.02573	0.01832	0.03026
1563.54	0.02258	0.0205	0.01597	0.02877
1564.56	0.01873	0.01255	0.01383	0.02521
1565.57	0.01655	0.01414	0.01342	0.02884
1566.59	0.01656	0.01461	0.01121	0.02992
1567.6	0.01716	0.01613	0.01204	0.03015
1568.62	0.00214	0.00519	0.00492	0.02769
1569.64	-0.00144	0.000292253	0.00522	0.0246
1570.65	0.00271	0.00245	0.01151	0.02217
1571.67	0.000328398	0.00385	0.01215	0.0249
1572.68	-0.00134	-0.00189	0.01006	0.01988
1573.7	0.01132	0.000774242	0.01136	0.02417
1574.71	0.02352	0.00778	0.01303	0.02589
1575.73	0.02853	0.01657	0.01336	0.03105
1576.74	0.02901	0.0173	0.01398	0.02796
1577.75	0.01871	0.01224	0.01164	0.02579
1578.77	0.00612	0.00438	0.0066	0.02042
1579.78	-0.00454	0.00241	0.00386	0.01415
1580.8	-0.01106	-0.00147	0.00143	0.01065
1581.81	-0.01575	-0.00571	-6.82609e-05	0.01409
1582.82	-0.01279	-0.00669	-0.000362618	0.01568
1583.84	-0.00397	-0.00227	0.000799837	0.02092
1584.85	0.00703	0.00762	0.00585	0.02577
1585.86	0.00646	0.01376	0.0098	0.02969
1586.87	0.00698	0.01632	0.01304	0.02913
1587.89	0.00267	0.01864	0.01481	0.02932
1588.9	0.00694	0.02155	0.01453	0.02759
1589.91	0.00683	0.02246	0.01443	0.02245
1590.92	0.01896	0.02787	0.01601	0.02397
1591.93	0.03115	0.03295	0.01865	0.03225
1592.94	0.04754	0.04257	0.0217	0.04316
1593.96	0.06346	0.05455	0.02605	0.05025
1594.97	0.07023	0.06234	0.03018	0.0592
1595.98	0.07785	0.0742	0.03536	0.06731
1596.99	0.08702	0.08506	0.04002	0.07214
1598	0.09225	0.09238	0.04435	0.07425
1599.01	0.09808	0.09754	0.04706	0.07719
1600.02	0.10703	0.10429	0.05246	0.07769
1601.03	0.12147	0.11405	0.05738	0.08413
1602.04	0.13708	0.12188	0.06065	0.09088
1603.05	0.14923	0.13037	0.06299	0.09336
1604.05	0.16055	0.14057	0.06756	0.09646
1605.06	0.16402	0.14459	0.06735	0.10179
1606.07	0.17702	0.15997	0.07182	0.11266
1607.08	0.17545	0.16209	0.07399	0.11681
1608.09	0.1657	0.16371	0.07513	0.11911
1609.1	0.15388	0.16752	0.07511	0.12104
1610.11	0.14562	0.17097	0.07684	0.1207
1611.11	0.14182	0.17009	0.07865	0.11961
1612.12	0.14399	0.16412	0.07785	0.11277
1613.13	0.15674	0.16808	0.07993	0.10718
1614.14	0.17531	0.17412	0.08332	0.10614
1615.14	0.2063	0.18727	0.08975	0.11295
1616.15	0.24362	0.20995	0.10161	0.12585
1617.16	0.26429	0.22475	0.11102	0.13209
1618.16	0.28785	0.23998	0.1182	0.14217
1619.17	0.30831	0.25885	0.12642	0.15327
1620.17	0.32823	0.27798	0.13481	0.16748
1621.18	0.35053	0.29308	0.14418	0.17964
1622.19	0.36892	0.30536	0.15169	0.19124
1623.19	0.38422	0.3209	0.1608	0.20052
1624.2	0.39408	0.33425	0.16665	0.20717
1625.2	0.40612	0.34922	0.17358	0.2202
1626.21	0.41034	0.36018	0.17764	0.22674
1627.21	0.40469	0.36036	0.17723	0.22257
1628.21	0.40256	0.35838	0.1753	0.22331
1629.22	0.40616	0.36399	0.17636	0.22839
1630.22	0.42389	0.37744	0.18162	0.23543
1631.23	0.43901	0.3903	0.18939	0.24049
1632.23	0.45612	0.40327	0.19595	0.2448
1633.23	0.47266	0.41674	0.20166	0.24999
1634.24	0.47982	0.4261	0.20411	0.24967
1635.24	0.48412	0.42714	0.20301	0.25216
1636.24	0.47937	0.42433	0.20072	0.25324
1637.25	0.48386	0.42818	0.20166	0.25293
1638.25	0.48277	0.42779	0.20121	0.25773
1639.25	0.50002	0.44197	0.2084	0.26667
1640.25	0.51829	0.45624	0.21693	0.27482
1641.26	0.52726	0.47002	0.2232	0.28131
1642.26	0.54617	0.48522	0.22985	0.28686
1643.26	0.55281	0.49121	0.23139	0.29225
1644.26	0.5527	0.49038	0.23264	0.28948
1645.26	0.55342	0.49099	0.23222	0.28801
1646.26	0.54378	0.4846	0.22987	0.28622
1647.26	0.54217	0.48243	0.22845	0.28333
1648.26	0.5334	0.47674	0.22594	0.28006
1649.26	0.53509	0.47792	0.22815	0.27929
1650.26	0.53535	0.47842	0.22905	0.27848
1651.27	0.53427	0.48042	0.22739	0.27902
1652.26	0.53891	0.47753	0.22601	0.27718
1653.26	0.53924	0.47337	0.22394	0.27624
1654.26	0.54894	0.47817	0.22712	0.27925
1655.26	0.55881	0.4876	0.23056	0.28347
1656.26	0.55699	0.4823	0.22858	0.28278
1657.26	0.55725	0.48049	0.22628	0.28221
1658.26	0.55609	0.48223	0.22895	0.28408
1659.26	0.55116	0.47572	0.22886	0.27939
1660.26	0.55349	0.47718	0.23228	0.27969
1661.26	0.54747	0.47298	0.22979	0.27622
1662.25	0.54471	0.47176	0.2274	0.27041
1663.25	0.54058	0.47161	0.22608	0.26402
1664.25	0.53657	0.47335	0.22518	0.26559
1665.25	0.52922	0.47235	0.22448	0.26757
1666.24	0.51147	0.46052	0.21495	0.26374
1667.24	0.50559	0.45519	0.21071	0.26312
1668.24	0.50054	0.44986	0.20808	0.26215
1669.23	0.491	0.4377	0.20409	0.25663
1670.23	0.49056	0.43061	0.20412	0.2574
1671.23	0.4907	0.42867	0.20338	0.25346
1672.22	0.49909	0.43342	0.20272	0.25248
1673.22	0.5014	0.43242	0.20166	0.2506
1674.22	0.50499	0.43258	0.20185	0.25688
1675.21	0.49692	0.42546	0.19786	0.25666
1676.21	0.48128	0.40939	0.19167	0.24811
1677.2	0.48328	0.40586	0.18993	0.24556
1678.2	0.47678	0.40126	0.18694	0.24032
1679.19	0.46576	0.39188	0.18442	0.23308
1680.19	0.45859	0.3888	0.18629	0.23048
1681.18	0.45769	0.39142	0.18749	0.22878
1682.17	0.4566	0.39138	0.1852	0.22531
1683.17	0.45304	0.38868	0.18438	0.22391
1684.16	0.45202	0.38819	0.18507	0.22835
1685.16	0.43864	0.37884	0.18001	0.22807
1686.15	0.41853	0.3574	0.17217	0.21573
1687.14	0.41725	0.35114	0.16709	0.21496
1688.14	0.41171	0.34501	0.16288	0.21386
1689.13	0.40955	0.34035	0.1608	0.21277
1690.12	0.41005	0.33961	0.16199	0.21476
1691.12	0.41558	0.34425	0.1611	0.2154
1692.11	0.41002	0.34343	0.1582	0.20804
1693.1	0.40517	0.34445	0.15825	0.20617
1694.09	0.40161	0.34708	0.15931	0.20341
1695.08	0.38691	0.33808	0.15357	0.19659
1696.08	0.37058	0.32126	0.14573	0.1849
1697.07	0.35362	0.31002	0.13973	0.17709
1698.06	0.35131	0.30391	0.13418	0.17592
1699.05	0.34481	0.298	0.13044	0.17365
1700.04	0.34218	0.29233	0.12934	0.17326
1701.03	0.34468	0.29498	0.12951	0.17771
1702.02	0.33474	0.28939	0.12685	0.1729
1703.01	0.33189	0.2883	0.1278	0.17388
1704	0.33718	0.29067	0.13148	0.17377
1704.99	0.33007	0.27676	0.12716	0.16703
1705.98	0.31363	0.25641	0.1184	0.15978
1706.97	0.29892	0.24296	0.11193	0.15268
1707.96	0.30458	0.24142	0.11129	0.155
1708.95	0.29588	0.23557	0.10974	0.15533
1709.94	0.29081	0.231	0.11032	0.15548
1710.93	0.28396	0.22723	0.1083	0.15486
1711.92	0.26742	0.21927	0.10401	0.14645
1712.91	0.25301	0.21302	0.10224	0.14415
1713.9	0.24207	0.20278	0.09766	0.13475
1714.88	0.21889	0.17592	0.08768	0.12134
1715.87	0.19732	0.15697	0.07719	0.11119
1716.86	0.19074	0.14763	0.07471	0.1095
1717.85	0.19652	0.15157	0.07735	0.11214
1718.83	0.1912	0.14847	0.07545	0.11267
1719.82	0.18771	0.14749	0.07419	0.11553
1720.81	0.18434	0.14818	0.07279	0.11741
1721.8	0.1663	0.13973	0.06653	0.11461
1722.78	0.14826	0.13018	0.06071	0.11147
1723.77	0.13199	0.11537	0.05666	0.10314
1724.76	0.1093	0.09722	0.04771	0.0893
1725.74	0.08316	0.07551	0.0371	0.07183
1726.73	0.05358	0.05023	0.0248	0.05074
1727.71	0.02055	0.0214	0.01083	0.02603
1728.7	-0.01596	-0.01103	-0.00482	-0.00232

## Sheet: Figure 3c
Polymer	Relative Intensity	Relative Intensity
	Peak 1	Peak 4
g0%	0.66	0.4
g25%	0.7	0.36
g50%	0.82	0.27
g100%	0.92	0.26
