# Supplementary material for: Slow vibrational relaxation drives ultrafast formation of photoexcited polaron pair states in glycolated conjugated polymers
Source: Nat Commun. 2024 Jul 22;15:6153. doi: 10.1038/s41467-024-50530-7 (PMC11263616; doi:10.1038/s41467-024-50530-7)
Supplement: Supplementary file 3 — Source Data [file 41467_2024_50530_MOESM3_ESM.zip › Source Data/Figure 4.xlsx]

## Sheet: Figure 4a
Wavelength (nm)	dA (mOD)	dA (mOD)	dA (mOD)	dA (mOD)	dA (mOD)	dA (mOD)
	0.375 - 0.5 ps	0.5 - 1 ps	1 - 10 ps	10 - 100 ps	100 - 1000 ps	1000 - 3600 ps
631.307	-7.19025	-4.85724	-3.28859	-1.88364	-1.3614	-1.14863
632.637	-7.24308	-4.87895	-3.28016	-1.88661	-1.36613	-1.14413
633.968	-7.45257	-5.00363	-3.33027	-1.91489	-1.3868	-1.16353
635.298	-7.53205	-5.01304	-3.33059	-1.93049	-1.40633	-1.18208
636.629	-7.56618	-5.01705	-3.30435	-1.91099	-1.41173	-1.1841
637.959	-7.59265	-4.99663	-3.26766	-1.89228	-1.38687	-1.1719
639.29	-7.61268	-4.98187	-3.23011	-1.88286	-1.35853	-1.177
640.62	-7.62683	-4.96891	-3.20451	-1.87188	-1.3854	-1.17228
641.951	-7.65127	-4.94258	-3.1553	-1.85363	-1.34783	-1.1559
643.281	-7.572	-4.85817	-3.08001	-1.81213	-1.33553	-1.137
644.612	-7.51058	-4.78939	-3.00516	-1.77793	-1.31347	-1.11608
645.942	-7.48092	-4.73276	-2.9339	-1.73534	-1.29467	-1.10243
647.273	-7.44113	-4.67789	-2.85911	-1.69909	-1.27177	-1.08965
648.604	-7.3464	-4.57934	-2.76653	-1.65451	-1.24703	-1.06008
649.934	-7.23323	-4.46639	-2.64766	-1.58139	-1.19063	-1.02513
651.265	-7.11397	-4.35349	-2.54568	-1.52983	-1.1464	-0.98695
652.595	-7.00432	-4.23956	-2.42518	-1.46566	-1.1147	-0.95528
653.926	-6.89375	-4.12857	-2.32471	-1.39805	-1.07137	-0.915
655.256	-6.72547	-3.97814	-2.18298	-1.32668	-1.01797	-0.86675
656.587	-6.57048	-3.85611	-2.07162	-1.24146	-0.9599	-0.82875
657.917	-6.35855	-3.67261	-1.93434	-1.15176	-0.88967	-0.773
659.248	-6.19393	-3.53659	-1.81013	-1.08038	-0.838	-0.73925
660.578	-5.97127	-3.36965	-1.67999	-0.99535	-0.77667	-0.69125
661.909	-5.74765	-3.21519	-1.56436	-0.92146	-0.706	-0.64325
663.24	-5.45352	-3.01138	-1.41749	-0.82884	-0.651	-0.58975
664.57	-5.26285	-2.87153	-1.31929	-0.76434	-0.60267	-0.5425
665.901	-5.01505	-2.70113	-1.19476	-0.68675	-0.544	-0.5015
667.231	-4.82585	-2.57906	-1.10464	-0.63425	-0.512	-0.46425
668.562	-4.60022	-2.42097	-0.99721	-0.56513	-0.453	-0.41875
669.892	-4.43788	-2.31821	-0.91875	-0.52475	-0.41267	-0.3775
671.223	-4.25125	-2.18109	-0.82574	-0.46813	-0.381	-0.3485
672.553	-4.11727	-2.08263	-0.75953	-0.41875	-0.34933	-0.31475
673.884	-3.96912	-1.97823	-0.68413	-0.37225	-0.307	-0.26725
675.214	-3.88242	-1.91209	-0.63456	-0.3425	-0.27933	-0.2505
676.545	-3.76597	-1.82025	-0.56875	-0.29875	-0.24933	-0.20775
677.875	-3.67927	-1.75802	-0.52875	-0.27238	-0.224	-0.1895
679.206	-3.59648	-1.68905	-0.47988	-0.23825	-0.20033	-0.16575
680.537	-3.53003	-1.63663	-0.44731	-0.21325	-0.181	-0.1565
681.867	-3.45157	-1.5746	-0.41819	-0.18863	-0.16167	-0.14075
683.198	-3.42022	-1.54629	-0.40081	-0.16475	-0.14033	-0.1235
684.528	-3.35245	-1.49601	-0.36925	-0.14216	-0.13367	-0.11815
685.859	-3.30208	-1.46189	-0.35513	-0.12686	-0.10843	-0.10945
687.189	-3.23177	-1.41709	-0.33925	-0.1191	-0.1109	-0.10725
688.52	-3.20432	-1.39097	-0.32906	-0.11496	-0.09827	-0.10455
689.85	-3.1621	-1.36086	-0.31769	-0.10474	-0.08747	-0.11063
691.181	-3.1328	-1.34026	-0.30888	-0.10405	-0.10733	-0.10735
692.511	-3.08647	-1.30525	-0.29531	-0.1063	-0.10033	-0.0967
693.842	-3.08262	-1.28983	-0.28594	-0.09836	-0.09943	-0.10255
695.172	-3.07648	-1.26921	-0.27881	-0.1085	-0.0882	-0.08823
696.503	-3.06963	-1.24934	-0.26613	-0.09829	-0.1002	-0.08948
697.834	-3.05878	-1.22485	-0.25156	-0.09384	-0.08067	-0.07673
699.164	-3.09408	-1.22146	-0.24319	-0.08363	-0.08377	-0.08543
700.495	-3.10018	-1.2023	-0.23074	-0.083	-0.0767	-0.07143
701.825	-3.13277	-1.19539	-0.21909	-0.07184	-0.071	-0.06105
703.156	-3.12813	-1.17081	-0.20121	-0.06293	-0.06177	-0.04943
704.486	-3.15638	-1.16942	-0.1902	-0.05446	-0.06403	-0.0487
705.817	-3.17577	-1.15659	-0.17838	-0.04585	-0.04527	-0.03665
707.147	-3.21227	-1.15823	-0.1664	-0.04108	-0.046	-0.03145
708.478	-3.26183	-1.16368	-0.16096	-0.03401	-0.03667	-0.03088
709.808	-3.34342	-1.18772	-0.16054	-0.0312	-0.04477	-0.03828
711.139	-3.43927	-1.21132	-0.16451	-0.03223	-0.03677	-0.02518
712.469	-3.58487	-1.26135	-0.17382	-0.03439	-0.05017	-0.04563
713.8	-3.68448	-1.29061	-0.18405	-0.0382	-0.04723	-0.04148
715.131	-3.75497	-1.30981	-0.18238	-0.04374	-0.0382	-0.04825
716.461	-3.78365	-1.31809	-0.17531	-0.04148	-0.0413	-0.0431
717.792	-3.83697	-1.33974	-0.19084	-0.0438	-0.06723	-0.05648
719.122	-3.75668	-1.33278	-0.18724	-0.05385	-0.04763	-0.05893
720.453	-3.7543	-1.30326	-0.18595	-0.06229	-0.06027	-0.06905
721.783	-3.60718	-1.25928	-0.18971	-0.07461	-0.0858	-0.07955
723.114	-3.65307	-1.30509	-0.17378	-0.06859	-0.07553	-0.04173
724.444	-3.4678	-1.23233	-0.17886	-0.09371	-0.0495	-0.08655
725.775	-3.32145	-1.17079	-0.17092	-0.07958	-0.0724	-0.06373
727.105	-3.13353	-1.11947	-0.15775	-0.09348	-0.04773	0.00673
728.436	-3.04895	-1.14876	-0.19887	-0.06809	-0.153	-0.00665
729.766	-2.75687	-1.0227	-0.17218	-0.0776	-0.03193	-0.03
731.097	-2.65953	-0.99592	-0.16911	-0.11235	-0.1174	-0.04115
732.428	-2.42248	-0.89296	-0.15918	-0.13946	-0.0617	-0.0869
733.758	-2.3899	-0.85422	-0.14424	-0.09356	-0.10063	-0.10158
735.089	-2.24695	-0.80936	-0.15355	-0.086	-0.23967	-0.12518
736.419	-2.1536	-0.80521	-0.22068	-0.10981	-0.08373	-0.1393
875.29	0.20877	0.28405	0.88438	1.09872	0.7164	0.48228
876.82	0.2549	0.36457	0.91691	1.1142	0.76595	0.54278
878.35	0.2916	0.43568	1.01777	1.16903	0.79138	0.52235
879.88	0.38603	0.468	1.02578	1.17979	0.8098	0.583
881.41	0.50433	0.54878	1.17527	1.33314	0.90479	0.65243
882.94	0.5011	0.60813	1.18986	1.34174	0.89365	0.63703
884.47	0.62743	0.68145	1.32559	1.45594	1.006	0.71898
886	0.70673	0.78367	1.40098	1.53404	1.04203	0.75845
887.53	0.75583	0.83198	1.45088	1.57906	1.06293	0.77303
889.06	0.82497	0.91883	1.52637	1.64436	1.10814	0.79357
890.59	0.89557	0.95787	1.60606	1.72632	1.17339	0.85728
892.12	0.9396	1.01008	1.68551	1.80574	1.24255	0.89017
893.65	0.98363	1.04782	1.7323	1.86278	1.28394	0.9211
895.18	1.01753	1.07957	1.76392	1.8932	1.30614	0.93875
896.71	1.0647	1.1258	1.82018	1.95871	1.35715	0.98155
898.24	1.10537	1.16543	1.85513	1.98736	1.38891	1.01452
899.77	1.12963	1.19205	1.88863	2.02367	1.4173	1.04303
901.3	1.12903	1.20068	1.90738	2.04228	1.43723	1.0606
902.83	1.1291	1.21492	1.9405	2.0753	1.46903	1.08772
904.36	1.10457	1.21422	1.96989	2.11022	1.49698	1.11483
905.89	1.05413	1.18678	1.97432	2.11621	1.50458	1.12592
907.42	1.01557	1.17068	2.00232	2.15066	1.53646	1.1511
908.95	0.98677	1.16183	2.02374	2.17602	1.5594	1.16855
910.48	0.9836	1.17527	2.05956	2.2083	1.5844	1.19443
912.01	0.99873	1.18098	2.07471	2.22007	1.59609	1.20263
913.54	1.0504	1.23368	2.12549	2.2572	1.62341	1.22438
915.07	1.1057	1.26915	2.15185	2.27114	1.63226	1.23065
916.6	1.18547	1.32945	2.18715	2.28979	1.64499	1.23625
918.13	1.2376	1.36883	2.20111	2.29349	1.64564	1.2359
919.66	1.29423	1.39455	2.20974	2.28712	1.63824	1.23463
921.19	1.33513	1.43323	2.23714	2.31004	1.65174	1.24605
922.72	1.40023	1.46625	2.22751	2.28946	1.64083	1.23787
924.25	1.46813	1.52772	2.2852	2.33466	1.67045	1.26305
925.78	1.51527	1.55563	2.28056	2.32208	1.65971	1.25333
927.31	1.57643	1.61557	2.32371	2.35372	1.68783	1.2683
928.84	1.64077	1.65438	2.3418	2.35917	1.68831	1.27162
930.37	1.70303	1.70073	2.36076	2.36322	1.69699	1.28553
931.9	1.76683	1.75212	2.38136	2.37553	1.71386	1.29937
933.43	1.83337	1.80558	2.42444	2.40624	1.7321	1.31808
934.96	1.8742	1.839	2.44339	2.41616	1.74488	1.32037
936.49	1.91983	1.87637	2.46476	2.43919	1.77054	1.34068
938.02	1.99023	1.93577	2.4932	2.45492	1.77824	1.35943
939.55	2.0542	1.97355	2.5292	2.47609	1.78824	1.38007
941.08	2.1057	2.02813	2.54548	2.47965	1.80594	1.37635
942.609	2.21033	2.10703	2.62036	2.53929	1.84671	1.42533
944.139	2.29647	2.17925	2.65384	2.56069	1.86416	1.43107
945.669	2.35297	2.22768	2.68706	2.5784	1.87388	1.45048
948.729	2.53293	2.36728	2.76922	2.62913	1.92468	1.4889
950.259	2.5894	2.43882	2.80411	2.65001	1.93814	1.50533
951.789	2.69113	2.51677	2.86352	2.69619	1.981	1.53577
953.319	2.77567	2.57327	2.90423	2.71598	1.99569	1.55555
954.849	2.8129	2.62337	2.9214	2.7293	2.00503	1.56025
956.379	2.91897	2.70837	2.97958	2.76739	2.04404	1.59068
959.439	3.00747	2.78025	3.02498	2.7888	2.06226	1.61357
960.969	3.07053	2.8295	3.05688	2.81499	2.08064	1.62028
962.499	3.15027	2.90692	3.12028	2.85681	2.10953	1.66123
964.029	3.1763	2.92538	3.12107	2.8491	2.10826	1.65377
965.559	3.2554	3.00053	3.1882	2.90533	2.15568	1.6894
967.089	3.25423	2.98543	3.16603	2.8856	2.13054	1.6732
968.619	3.354	3.08463	3.25605	2.95417	2.19371	1.7259
970.149	3.34713	3.07337	3.23409	2.93179	2.16986	1.71317
971.679	3.41567	3.14672	3.29789	2.98173	2.20393	1.74203
973.209	3.40467	3.12258	3.282	2.96897	2.20195	1.73818
974.739	3.44727	3.1714	3.32094	3.00187	2.22549	1.75517
976.269	3.44577	3.17285	3.31653	2.99223	2.2178	1.75395
977.799	3.51117	3.22142	3.37098	3.02992	2.25729	1.79053
979.329	3.4568	3.17372	3.3143	2.98779	2.223	1.75527
980.859	3.54497	3.2415	3.38709	3.04412	2.25798	1.79165
982.389	3.4904	3.20978	3.34384	3.00455	2.23291	1.76583
983.919	3.55227	3.25953	3.38681	3.03717	2.25241	1.7826
985.449	3.5024	3.20748	3.33101	2.97746	2.21545	1.75185
986.979	3.57807	3.29693	3.40081	3.03671	2.25288	1.7831
988.509	3.60133	3.28635	3.38788	3.0234	2.23894	1.77078
990.039	3.6326	3.32323	3.40708	3.03199	2.25221	1.78855
991.569	3.65863	3.34403	3.39495	3.00837	2.22629	1.78083
993.099	3.64953	3.3265	3.3859	2.99428	2.21711	1.7704
994.629	3.67323	3.32405	3.3752	2.98039	2.20724	1.7342
996.159	3.75587	3.4244	3.45198	3.03886	2.2419	1.7737
997.689	3.78133	3.4484	3.43609	3.01041	2.23926	1.76107
999.219	3.8216	3.4488	3.45472	3.01964	2.2286	1.75885
1000.75	3.78047	3.4113	3.39744	2.96566	2.17744	1.71255
1002.28	3.93053	3.54188	3.47484	3.03554	2.2234	1.7569
1003.81	3.89893	3.51775	3.43404	2.97235	2.18271	1.72405
1005.34	3.90687	3.53263	3.41173	2.93852	2.1541	1.69668
1006.87	3.92243	3.50945	3.39481	2.90838	2.12689	1.67905
1008.4	4.03173	3.6191	3.47314	2.96676	2.15698	1.6868
1009.93	4.06243	3.62592	3.43284	2.91851	2.1285	1.6659
1011.46	4.05443	3.6281	3.40856	2.87971	2.08403	1.6135
1012.99	4.0942	3.63288	3.41099	2.86691	2.04428	1.58082
1014.52	4.19363	3.71508	3.43354	2.87253	2.06365	1.61162
1016.05	4.13573	3.68318	3.35653	2.81313	1.99926	1.5424
1017.58	4.36103	3.87818	3.52056	2.9149	2.06044	1.59373
1019.11	4.23773	3.72818	3.37071	2.7819	1.95816	1.52238
1020.64	4.323	3.84563	3.42486	2.82148	1.95155	1.50463
1022.17	4.31803	3.78322	3.37333	2.75029	1.92579	1.47165
1023.7	4.442	3.90545	3.45746	2.80511	1.93138	1.4742
1025.23	4.37207	3.82632	3.35069	2.71748	1.86754	1.40437
1026.76	4.3744	3.87418	3.36574	2.70236	1.83809	1.39527
1028.29	4.39077	3.85352	3.33473	2.67104	1.80239	1.34042
1029.82	4.6703	4.05887	3.47624	2.76696	1.85021	1.38145
1031.35	4.52197	3.95013	3.36748	2.68344	1.76351	1.32305
1032.88	4.65773	4.05607	3.43456	2.70436	1.78223	1.31365
1034.41	4.5994	3.99772	3.36854	2.63032	1.72445	1.26748
1035.94	4.6712	4.06158	3.38856	2.63327	1.69084	1.22438
1037.47	4.6305	4.00268	3.33612	2.58937	1.68293	1.19687
1039	4.7934	4.15572	3.40077	2.63401	1.68928	1.2177
1040.53	4.69663	4.05217	3.31651	2.53808	1.62746	1.17477
1042.06	4.8119	4.15065	3.39048	2.58726	1.64864	1.15373
1043.59	4.77037	4.11358	3.35932	2.54464	1.59096	1.1303
1045.12	4.8169	4.12147	3.36248	2.52901	1.58866	1.10563
1046.65	4.68163	4.01415	3.24369	2.44261	1.53208	1.08162
1048.18	4.79533	4.08292	3.28811	2.47398	1.53763	1.06677
1049.71	4.6607	3.979	3.19016	2.37975	1.47783	1.01378
1051.24	4.70473	3.9973	3.19379	2.38886	1.4314	0.98747
1052.77	4.61253	3.93417	3.13358	2.31036	1.42734	0.95822
1054.3	4.88203	4.14073	3.26194	2.40606	1.42959	0.98543
1055.83	4.69267	3.97817	3.12705	2.28478	1.4037	0.92723
1057.36	4.83183	4.1158	3.21777	2.35587	1.406	0.96377
1058.89	4.7262	4.01547	3.13998	2.28715	1.3664	0.91675
1060.42	5.12443	4.32412	3.37501	2.46584	1.44013	0.97917
1061.95	4.65393	3.93503	3.02478	2.21991	1.30984	0.87783
1063.48	5.08897	4.34137	3.36948	2.41205	1.4157	0.95755
1065.01	4.73443	3.98788	3.08624	2.23163	1.35179	0.85252
1066.54	4.86177	4.06357	3.13328	2.26853	1.31051	0.89497

## Sheet: Figure 4b
Time (ps)	Norm. dA	Norm. dA
	g0%	g100%
0.4	1	1
0.45	0.97763	0.81853
0.5	0.92329	0.80811
0.6	0.8333	0.78751
0.7	0.77285	0.79958
0.8	0.76161	0.69856
0.9	0.73548	0.70318
1	0.68684	0.60698
1.25	0.62932	0.58216
1.5	0.64296	0.5548
1.75	0.57544	0.50765
2	0.56117	0.41799
2.5	0.49133	0.42272
3	0.46626	0.4246
3.5	0.47487	0.33054
4	0.42416	0.32293
4.5	0.41096	0.30222
5	0.39478	0.26387
6	0.3722	0.26307
7	0.32655	0.2535
8	0.319	0.22694
9	0.31578	0.24242
10	0.3014	0.19229
11	0.30473	0.19797
12	0.25655	0.21772
13	0.28267	0.18799
14	0.25663	0.18817
15	0.2684	0.19839
16	0.26618	0.17565
17	0.26466	0.20588
18	0.25319	0.17272
19	0.24965	0.16896
20	0.2579	0.17667
30	0.22477	0.16528
40	0.20613	0.16151
60	0.17953	0.13685
80	0.18219	0.14049
100	0.16301	0.14231
150	0.16318	0.10772
200	0.14132	0.09758
300	0.12517	0.10823
400	0.11015	0.08564
500	0.12757	0.09649
750	0.11075	0.08845
1000	0.09589	0.09679
1500	0.08263	0.07218
2000	0.08294	0.07756
2500	0.08138	0.08513
3000	0.08805	0.0971
3600	0.08111	0.09914

## Sheet: Figure 4c
Wavelength (nm)	dA (mOD)	dA (mOD)	dA (mOD)	dA (mOD)	dA (mOD)	dA (mOD)
	0.375 - 0.5 ps	0.5 - 1 ps	1 - 10 ps	10 - 100 ps	100 - 1000 ps	1000 - 3600 ps
631.307	-4.04323	-2.47304	-1.51528	-0.7974	-0.59067	-0.47925
632.637	-4.09655	-2.48123	-1.52012	-0.79921	-0.58967	-0.48575
633.968	-4.20493	-2.54501	-1.55004	-0.82545	-0.613	-0.50025
635.298	-4.25902	-2.56486	-1.55441	-0.83259	-0.61533	-0.50475
636.629	-4.27487	-2.55919	-1.54934	-0.83871	-0.62433	-0.5085
637.959	-4.28542	-2.55333	-1.54836	-0.83068	-0.61333	-0.51775
639.29	-4.31768	-2.55582	-1.53764	-0.83844	-0.63033	-0.518
640.62	-4.32957	-2.54569	-1.53248	-0.83398	-0.61167	-0.51625
641.951	-4.33293	-2.52966	-1.51243	-0.83411	-0.61367	-0.5215
643.281	-4.31638	-2.49793	-1.49329	-0.82446	-0.62267	-0.524
644.612	-4.29883	-2.47217	-1.47371	-0.81339	-0.598	-0.528
645.942	-4.28917	-2.45271	-1.46229	-0.80834	-0.60433	-0.51825
647.273	-4.3007	-2.42778	-1.43425	-0.80395	-0.59267	-0.52
648.604	-4.28093	-2.40205	-1.41126	-0.7895	-0.59533	-0.5085
649.934	-4.24058	-2.36001	-1.37536	-0.77613	-0.58267	-0.5075
651.265	-4.21482	-2.31869	-1.33748	-0.763	-0.573	-0.4995
652.595	-4.21107	-2.28734	-1.30818	-0.75525	-0.566	-0.48475
653.926	-4.17177	-2.25301	-1.27452	-0.7385	-0.56533	-0.47925
655.256	-4.12272	-2.19758	-1.22819	-0.71238	-0.55633	-0.46225
656.587	-4.07753	-2.15008	-1.18736	-0.69875	-0.55133	-0.445
657.917	-4.0046	-2.08934	-1.14069	-0.67863	-0.528	-0.4385
659.248	-3.93642	-2.02935	-1.08901	-0.64463	-0.50133	-0.42925
660.578	-3.83875	-1.95312	-1.03578	-0.61463	-0.47833	-0.407
661.909	-3.73415	-1.88376	-0.98479	-0.58813	-0.46867	-0.3875
663.24	-3.5885	-1.78493	-0.91967	-0.54563	-0.42967	-0.37225
664.57	-3.48555	-1.70968	-0.86701	-0.51888	-0.407	-0.34675
665.901	-3.35082	-1.61533	-0.80638	-0.4805	-0.367	-0.319
667.231	-3.26802	-1.55188	-0.75506	-0.46275	-0.35767	-0.31275
668.562	-3.13658	-1.45946	-0.69588	-0.42138	-0.32467	-0.293
669.892	-3.05632	-1.39823	-0.65481	-0.394	-0.29733	-0.2745
671.223	-2.93878	-1.31808	-0.60463	-0.36575	-0.273	-0.2475
672.553	-2.86757	-1.26652	-0.56169	-0.33638	-0.265	-0.23675
673.884	-2.7708	-1.19445	-0.51419	-0.3115	-0.24167	-0.2195
675.214	-2.71152	-1.14667	-0.47506	-0.29325	-0.23167	-0.1975
676.545	-2.62553	-1.08871	-0.43413	-0.26688	-0.21333	-0.1765
677.875	-2.56893	-1.04533	-0.40369	-0.25238	-0.20933	-0.16625
679.206	-2.50375	-1.00315	-0.36288	-0.22163	-0.19633	-0.14575
680.537	-2.45228	-0.95866	-0.33419	-0.205	-0.17833	-0.12563
681.867	-2.37767	-0.92121	-0.30206	-0.18325	-0.173	-0.12698
683.198	-2.34397	-0.88971	-0.27731	-0.16763	-0.15767	-0.102
684.528	-2.27693	-0.85251	-0.25244	-0.149	-0.138	-0.09065
685.859	-2.24657	-0.81776	-0.23406	-0.13901	-0.13333	-0.0984
687.189	-2.18058	-0.78369	-0.20888	-0.11404	-0.10867	-0.07963
688.52	-2.1558	-0.75956	-0.19869	-0.11133	-0.10567	-0.0827
689.85	-2.1155	-0.72249	-0.18213	-0.10235	-0.09237	-0.07028
691.181	-2.10443	-0.71056	-0.17207	-0.09343	-0.0748	-0.0622
692.511	-2.06942	-0.67217	-0.15375	-0.08133	-0.0665	-0.06098
693.842	-2.0699	-0.65549	-0.15145	-0.08003	-0.05493	-0.05948
695.172	-2.05898	-0.63288	-0.13925	-0.07281	-0.05373	-0.065
696.503	-2.06073	-0.62369	-0.12509	-0.07028	-0.0386	-0.0557
697.834	-2.04508	-0.59705	-0.11867	-0.0699	-0.05147	-0.04783
699.164	-2.0519	-0.58583	-0.1066	-0.05633	-0.03867	-0.047
700.495	-2.02055	-0.56665	-0.09148	-0.05665	-0.0369	-0.03538
701.825	-2.02225	-0.55422	-0.08567	-0.04403	-0.0341	-0.033
703.156	-2.00023	-0.53688	-0.07094	-0.03696	-0.0326	-0.02595
704.486	-1.99155	-0.52982	-0.0592	-0.03099	-0.033	-0.01618
705.817	-1.96965	-0.51152	-0.05095	-0.02451	-0.0306	-0.0134
707.147	-1.9709	-0.50724	-0.04056	-0.01829	-0.02783	-0.01143
708.478	-1.97773	-0.50566	-0.03026	-0.01575	-0.02703	-0.0114
709.808	-2.01062	-0.51442	-0.03208	-0.01521	-0.02463	-0.00938
711.139	-2.05787	-0.53068	-0.03455	-0.01854	-0.0264	-0.01208
712.469	-2.13167	-0.54848	-0.03918	-0.01981	-0.02603	-0.01003
713.8	-2.16933	-0.56098	-0.04519	-0.02905	-0.02523	-0.01608
715.131	-2.22105	-0.57556	-0.04461	-0.01624	-0.01653	-0.01805
716.461	-2.2174	-0.57831	-0.05352	-0.03236	-0.04003	-0.03713
717.792	-2.22858	-0.59447	-0.05757	-0.03323	-0.02303	-0.02848
719.122	-2.19222	-0.58848	-0.05546	-0.041	-0.02417	-0.00388
720.453	-2.17728	-0.57403	-0.05516	-0.04594	-0.0592	-0.07008
721.783	-2.05892	-0.54789	-0.06103	-0.06844	-0.04307	-0.06495
723.114	-2.07098	-0.56361	-0.06862	-0.03929	-0.07143	-0.09698
724.444	-1.993	-0.56841	-0.06894	-0.08524	-0.0935	-0.10198
725.775	-1.88935	-0.54338	-0.09348	-0.07064	-0.08967	-0.04073
727.105	-1.74752	-0.51113	-0.09384	-0.08306	-0.10683	-0.08475
728.436	-1.76373	-0.52321	-0.11246	-0.05123	-0.14833	-0.0882
729.766	-1.62475	-0.49684	-0.08618	-0.05011	-0.09553	-0.10513
731.097	-1.60277	-0.45464	-0.11189	-0.1036	-0.09043	-0.09123
732.428	-1.4519	-0.42257	-0.09956	-0.14371	-0.15833	-0.1234
733.758	-1.29993	-0.40272	-0.0978	-0.07166	-0.03767	-0.14043
735.089	-1.28202	-0.41839	-0.11019	-0.07633	-0.22287	-0.26718
736.419	-1.17247	-0.39594	-0.08136	-0.05879	-0.02433	-0.25
875.29	0.378	0.43583	0.66288	0.56919	0.2785	0.16533
876.82	0.38267	0.4555	0.658	0.58375	0.24373	0.16933
878.35	0.51333	0.52783	0.74238	0.62506	0.32488	0.16415
879.88	0.47833	0.556	0.739	0.64294	0.30163	0.19083
881.41	0.60233	0.63583	0.82625	0.7135	0.32888	0.23283
882.94	0.61133	0.66433	0.84513	0.71013	0.33438	0.21783
884.47	0.74133	0.76667	0.93721	0.802	0.384	0.25017
886	0.78	0.82267	0.98236	0.83531	0.398	0.2695
887.53	0.83233	0.89583	1.05006	0.87873	0.42363	0.27217
889.06	0.90033	0.9426	1.07146	0.91627	0.45088	0.29183
890.59	0.9597	1.0085	1.14617	0.95761	0.4675	0.307
892.12	1.0128	1.04322	1.19136	1.00216	0.48988	0.33283
893.65	1.04407	1.08655	1.22398	1.02302	0.51375	0.3305
895.18	1.0528	1.10432	1.24769	1.04992	0.51938	0.33367
896.71	1.09577	1.14762	1.29251	1.08382	0.53825	0.3535
898.24	1.12247	1.1772	1.32088	1.10573	0.54875	0.35983
899.77	1.15357	1.21558	1.35134	1.13123	0.56938	0.36733
901.3	1.1522	1.21885	1.36427	1.13468	0.57	0.372
902.83	1.138	1.22145	1.37323	1.14851	0.57388	0.37717
904.36	1.10417	1.20252	1.38055	1.15596	0.585	0.385
905.89	1.0431	1.16622	1.37184	1.15276	0.58475	0.384
907.42	0.99883	1.13622	1.37986	1.16694	0.59125	0.39117
908.95	0.9748	1.12483	1.39136	1.18063	0.597	0.39883
910.48	0.96773	1.13648	1.41468	1.19868	0.61	0.40017
912.01	0.97113	1.148	1.42595	1.20748	0.61275	0.40933
913.54	1.0063	1.18063	1.45504	1.22761	0.62563	0.41633
915.07	1.02957	1.20018	1.47036	1.23747	0.63075	0.41633
916.6	1.06857	1.23165	1.48721	1.24043	0.63138	0.4205
918.13	1.0782	1.23882	1.48825	1.23855	0.62975	0.42717
919.66	1.0935	1.24178	1.48353	1.22894	0.63213	0.4205
921.19	1.1109	1.26655	1.49907	1.24251	0.63463	0.42483
922.72	1.14917	1.28045	1.49704	1.23623	0.63375	0.42467
924.25	1.19313	1.33318	1.53536	1.27418	0.65475	0.4365
925.78	1.23977	1.35552	1.54094	1.26332	0.64663	0.433
927.31	1.28303	1.38912	1.56679	1.27832	0.65538	0.44083
928.84	1.30893	1.41003	1.56533	1.27476	0.64813	0.4395
930.37	1.3248	1.42377	1.57586	1.28214	0.65513	0.43783
931.9	1.32773	1.43887	1.57317	1.2805	0.64963	0.44483
933.43	1.37637	1.4683	1.59533	1.29149	0.66363	0.44817
934.96	1.3978	1.47768	1.60699	1.29501	0.66525	0.4475
936.49	1.44153	1.52908	1.62329	1.30616	0.66938	0.454
938.02	1.49487	1.57042	1.64879	1.32573	0.68263	0.45867
939.55	1.53987	1.60377	1.67588	1.34339	0.69138	0.47083
941.08	1.562	1.63895	1.67654	1.33064	0.69675	0.473
942.609	1.61437	1.6841	1.72858	1.36991	0.70966	0.494
944.139	1.6455	1.68818	1.72461	1.37076	0.71369	0.491
945.669	1.65703	1.71968	1.73763	1.37918	0.71645	0.48367
948.729	1.7391	1.77568	1.77606	1.40691	0.72788	0.4995
950.259	1.78837	1.81412	1.80203	1.41061	0.74128	0.50533
951.789	1.8523	1.88492	1.84461	1.44306	0.7583	0.51683
953.319	1.90747	1.93035	1.86269	1.44713	0.76273	0.5245
954.849	1.9384	1.94868	1.87544	1.45474	0.76303	0.52633
956.379	1.97637	1.98495	1.90208	1.4749	0.78033	0.54333
959.439	1.9919	1.99118	1.89933	1.46924	0.76955	0.526
960.969	2.00417	2.00913	1.91925	1.48558	0.7801	0.54083
962.499	2.0518	2.05818	1.95162	1.50616	0.79671	0.55783
964.029	2.06157	2.083	1.96643	1.51686	0.78956	0.55833
965.559	2.13297	2.13393	2.01696	1.54866	0.81563	0.567
967.089	2.12393	2.12955	1.99141	1.53166	0.8095	0.57683
968.619	2.19217	2.19257	2.05144	1.57528	0.83374	0.583
970.149	2.16483	2.16787	2.02616	1.55351	0.82566	0.57333
971.679	2.1854	2.19472	2.05483	1.57081	0.83088	0.5905
973.209	2.1581	2.16582	2.03739	1.56126	0.83308	0.58333
974.739	2.18147	2.18438	2.05699	1.57621	0.83875	0.59433
976.269	2.1744	2.18743	2.05665	1.58019	0.84158	0.60133
977.799	2.22767	2.23672	2.1059	1.61118	0.8529	0.60033
979.329	2.21063	2.2053	2.08141	1.58986	0.8461	0.59783
980.859	2.25867	2.28523	2.12932	1.62314	0.8705	0.62033
982.389	2.24783	2.25175	2.09551	1.60271	0.85814	0.60667
983.919	2.27737	2.30187	2.13501	1.61853	0.86399	0.605
985.449	2.23593	2.23703	2.07794	1.58369	0.84449	0.594
986.979	2.267	2.26577	2.10196	1.61491	0.8646	0.61217
988.509	2.2464	2.2506	2.09709	1.59441	0.85415	0.61467
990.039	2.25517	2.26502	2.10083	1.60196	0.8546	0.6025
991.569	2.25923	2.25187	2.09893	1.58584	0.85238	0.5915
993.099	2.26053	2.26875	2.09466	1.59192	0.84171	0.60817
994.629	2.29397	2.28597	2.09988	1.58653	0.84084	0.598
996.159	2.3709	2.35363	2.145	1.61939	0.87321	0.61733
997.689	2.35067	2.34462	2.12479	1.60433	0.85164	0.605
999.219	2.3813	2.35962	2.12863	1.60722	0.85691	0.6185
1000.75	2.33643	2.31232	2.08667	1.56864	0.84386	0.60217
1002.28	2.39527	2.36165	2.11172	1.60473	0.85246	0.59017
1003.81	2.3611	2.33542	2.09209	1.57767	0.84055	0.611
1005.34	2.3755	2.32062	2.06841	1.54409	0.82619	0.58233
1006.87	2.3678	2.31345	2.07642	1.54996	0.83564	0.58283
1008.4	2.4516	2.40895	2.11091	1.57848	0.83756	0.59633
1009.93	2.47357	2.41535	2.10349	1.56274	0.83049	0.58783
1011.46	2.46467	2.38507	2.06973	1.52948	0.82159	0.59767
1012.99	2.433	2.38323	2.06665	1.53011	0.80946	0.59117
1014.52	2.48223	2.41705	2.09422	1.53979	0.82371	0.59
1016.05	2.43427	2.34435	2.02636	1.49323	0.81043	0.55833
1017.58	2.56637	2.47003	2.09814	1.54676	0.82968	0.5835
1019.11	2.47143	2.3731	2.02054	1.48564	0.78846	0.56533
1020.64	2.5025	2.40872	2.04932	1.50349	0.78338	0.55367
1022.17	2.4951	2.39242	2.01715	1.47306	0.7867	0.583
1023.7	2.6082	2.48625	2.08344	1.50321	0.78703	0.55867
1025.23	2.58397	2.45128	2.04698	1.47028	0.78525	0.56
1026.76	2.59217	2.45502	2.03433	1.46999	0.78403	0.56733
1028.29	2.59203	2.46335	2.01116	1.44801	0.75226	0.53033
1029.82	2.73617	2.6023	2.10201	1.50228	0.82179	0.56983
1031.35	2.60903	2.49605	2.01996	1.45863	0.763	0.52133
1032.88	2.68697	2.53227	2.06636	1.46925	0.7623	0.55967
1034.41	2.63033	2.47857	2.00106	1.43986	0.75508	0.50333
1035.94	2.63873	2.47492	2.00272	1.43781	0.7593	0.54133
1037.47	2.5998	2.45788	1.98032	1.41362	0.75925	0.54033
1039	2.71403	2.52832	2.03854	1.44678	0.73919	0.53333
1040.53	2.63357	2.50237	1.98839	1.39419	0.75138	0.52017
1042.06	2.78007	2.57298	2.03466	1.41961	0.741	0.548
1043.59	2.7323	2.5449	1.98601	1.40872	0.74956	0.50317
1045.12	2.70167	2.50713	1.97109	1.40678	0.71124	0.49367
1046.65	2.6209	2.45828	1.91683	1.34734	0.68355	0.49283
1048.18	2.65913	2.45735	1.92493	1.36964	0.69986	0.5065
1049.71	2.5239	2.405	1.84206	1.29922	0.66163	0.459
1051.24	2.59533	2.388	1.87582	1.31278	0.67326	0.52217
1052.77	2.50617	2.32398	1.83968	1.28634	0.65763	0.476
1054.3	2.664	2.46058	1.9053	1.3277	0.66613	0.49633
1055.83	2.54063	2.3523	1.81559	1.26504	0.64413	0.457
1057.36	2.66143	2.45068	1.88285	1.31328	0.67279	0.50167
1058.89	2.59327	2.3824	1.85952	1.2678	0.67213	0.47267
1060.42	2.7812	2.57235	1.97642	1.35872	0.70089	0.5185
1061.95	2.45377	2.28537	1.75573	1.20752	0.63038	0.40883
1063.48	2.79243	2.53008	1.96302	1.36005	0.70231	0.495
1065.01	2.49143	2.29208	1.74528	1.19923	0.62075	0.43233
1066.54	2.55483	2.3113	1.7604	1.21856	0.63513	0.47783

## Sheet: Figure 4d
Time (ps)	Norm. dA	Time (ps)	Norm. dA
	g0%		g100%
0.4	0.25492	0.4	0.39366
0.45	0.2416	0.45	0.36946
0.5	0.28145	0.5	0.39996
0.6	0.26959	0.6	0.44148
0.7	0.34926	0.7	0.61475
0.8	0.34969	0.8	0.57207
0.9	0.43122	0.9	0.63742
1	0.44715	1	0.61847
1.25	0.50369	1.25	0.73597
1.5	0.65722	1.5	0.83266
1.75	0.67276	1.75	0.81755
2	0.70712	2	0.78534
2.5	0.69451	2.5	0.88349
3	0.77822	3.5	0.95129
3.5	0.87322	4	0.92226
4	0.87982	4.5	0.9039
4.5	0.9246	5	0.88217
5	0.92605	6	0.92604
6	0.91484	7	1
7	0.85955	8	0.90795
8	0.95814	10	0.82027
9	0.94147	11	0.93174
10	0.97958	12	0.91848
11	1	13	0.92683
12	0.88821	14	0.89734
13	0.92082	15	0.86155
14	0.87958	16	0.81079
15	0.95709	17	0.90722
16	0.93612	18	0.79979
17	0.96521	19	0.80847
18	0.98344	20	0.81934
19	0.9287	30	0.77103
20	0.94452	40	0.7528
30	0.90645	60	0.58065
40	0.87783	80	0.59757
60	0.84792	100	0.57605
80	0.81254	150	0.4581
100	0.77709	200	0.42553
150	0.77451	300	0.41785
200	0.76494	400	0.37885
300	0.6949	500	0.36059
400	0.66655	750	0.30699
500	0.69193	1000	0.31292
750	0.6136	1500	0.26626
1000	0.60743	2000	0.23834
1500	0.52606	2500	0.24448
2000	0.52981	3000	0.25446
2500	0.56858	3600	0.25763
3000	0.56331
3600	0.49686
