# Supplementary material for: Slow vibrational relaxation drives ultrafast formation of photoexcited polaron pair states in glycolated conjugated polymers
Source: Nat Commun. 2024 Jul 22;15:6153. doi: 10.1038/s41467-024-50530-7 (PMC11263616; doi:10.1038/s41467-024-50530-7)
Supplement: Supplementary file 3 — Source Data [file 41467_2024_50530_MOESM3_ESM.zip › Source Data/Figure 5.xlsx]

## Sheet: Figure 5a
Wavenumber (cm-1)	Gain (x10^-4)	Gain (x10^-4)	Gain (x10^-4)	Gain (x10^-4)	Gain (x10^-4)	Gain (x10^-4)	Gain (x10^-4)	Gain (x10^-4)	Gain (x10^-4)	Gain (x10^-4)	Gain (x10^-4)	Gain (x10^-4)	Gain (x10^-4)	Gain (x10^-4)	Gain (x10^-4)	Gain (x10^-4)	Gain (x10^-4)	Gain (x10^-4)	Gain (x10^-4)	Gain (x10^-4)	Gain (x10^-4)	Gain (x10^-4)
	0	0.1	0.2	0.4	0.5	0.6	0.8	1	1.25	1.5	1.75	2	2.5	5	7	10	25	50	75	100	500	1000
1852.02	0.95876	-1.22373	-0.44081	-0.50583	0.26477	0.05018	0.59112	0.95392	0.95388	1.2455	1.01294	0.72832	0.88433	1.09709	1.3095	0.94197	1.20875	1.28617	0.42973	0.9887	0.99875	1.00128
1848.52	0.59776	-0.39407	-0.02685	-0.06585	0.3487	0.3345	0.54143	0.69531	0.61253	0.56824	0.6815	0.518	0.53189	0.68087	0.56534	0.59823	0.67794	0.62581	0.47559	0.61628	0.64252	0.6472
1845.03	0.30358	0.09797	0.21392	0.20052	0.34895	0.44515	0.43291	0.42305	0.32031	0.08907	0.37305	0.32978	0.27428	0.33812	0.02402	0.32793	0.26353	0.14122	0.43126	0.29997	0.34537	0.33786
1841.53	0.07667	0.25396	0.28197	0.29299	0.26512	0.38167	0.2639	0.13535	0.07487	-0.19477	0.0851	0.16184	0.10858	0.06674	-0.31678	0.12847	-0.03676	-0.16945	0.29456	0.03725	0.10534	0.07186
1838.03	-0.07004	-0.54236	-0.11615	0.14055	0.01306	-0.04424	-0.07701	-0.36243	-0.01934	-0.24827	-0.23398	0.01907	0.03588	-0.22453	-0.38334	-0.03522	-0.23174	-0.29669	-0.17627	-0.00811	-0.16229	-0.15527
1834.54	-0.10729	-0.24555	-0.04715	0.11386	0.00837	-0.11767	-0.10845	-0.39068	0.08003	-0.00101	0.02161	0.12288	0.34579	-0.05084	-0.26034	-0.01207	-0.07174	-0.12192	-0.1273	0.04458	-0.0108	-0.06619
1831.04	-0.09602	-0.32451	-0.21684	-0.39917	-0.32524	-0.35203	-0.09853	-0.4691	-0.15173	0.05333	-0.28782	-0.01668	0.22581	0.10264	-0.20838	0.13093	-0.08494	-0.08914	-0.21214	-0.14181	-0.20352	-0.15287
1827.54	-0.09642	-0.4977	-0.52259	-0.60859	-0.37379	-0.55944	-0.27493	-0.29002	-0.14184	0.0402	-0.33707	-0.26704	-0.09789	0.02076	-0.02184	0.00112	-0.18755	-0.12803	0.05689	-0.21668	-0.18244	-0.14651
1824.04	0.28734	0.53132	0.16807	0.09199	0.03273	-0.20086	-0.18693	0.28994	0.0988	0.29849	0.20652	0.01252	0.02039	0.0822	0.24634	0.25924	0.2661	-0.00491	0.25653	-0.02063	0.08542	0.12258
1820.55	0.65879	0.86809	0.61882	0.38911	0.501	0.4066	0.33776	0.71492	0.44156	0.53722	0.60019	0.47201	0.29479	0.3716	0.43351	0.34769	0.38959	0.35305	0.36045	0.53251	0.53364	0.44552
1817.05	0.55209	0.65631	0.66097	0.50593	0.53208	0.42364	0.36263	0.50921	0.44184	0.38856	0.26826	0.34513	0.18308	0.02104	0.30493	0.30688	0.28682	0.40522	0.08692	0.31352	0.36366	0.38497
1813.55	0.27578	0.67326	0.83925	0.52476	0.47093	0.39306	0.54799	0.42339	0.38631	0.30284	0.36446	0.23487	0.32146	-0.0195	0.11664	0.08223	0.22337	0.44449	0.11305	0.23847	0.2727	0.27746
1810.06	-0.03103	0.04008	0.09816	-0.01327	-0.04046	0.05203	0.27254	0.02155	0.00881	0.07262	-0.04748	-0.1207	-0.04362	-0.08174	-0.00606	0.0537	0.00555	0.10465	-0.16858	-0.26044	-0.1389	0.0565
1806.56	-0.27897	-0.45791	-0.33631	-0.32812	-0.34617	-0.21337	-0.10063	-0.22292	0.00152	-0.22373	-0.10448	-0.12523	-0.13912	-0.077	-0.12079	-0.10928	-0.1971	-0.12457	-0.0588	-0.43806	-0.35241	-0.06892
1803.06	-0.1264	-0.26335	-0.02444	-0.24987	-0.20036	0.11265	-0.20651	-0.09298	-0.06707	-0.13507	0.0988	0.11718	-0.12195	0.1091	0.11007	-0.07442	0.000215953	-0.13013	0.07442	-0.21397	-0.07388	0.07632
1799.56	0.10313	-0.2885	0.05923	-0.15979	-0.05004	0.09285	-0.10683	-0.00372	0.02105	-0.18221	0.03406	0.19974	-0.16025	0.10491	0.11478	-0.28066	0.04675	-0.15072	-0.05387	0.031	-0.0049	0.04227
1796.07	0.21488	-0.04088	0.02863	-0.0104	0.18718	0.16688	0.17408	0.07095	0.31305	-0.14905	0.07282	0.27193	0.00672	0.08245	0.13003	-0.05996	0.40112	0.15098	0.23551	0.33824	0.16943	0.23974
1792.57	0.21344	-0.09051	-0.000644586	0.02193	0.08136	-0.02716	0.03858	-0.00883	0.03321	-0.02455	-0.03192	-0.06344	0.12207	-0.02684	0.20912	-0.09909	0.25475	0.1003	0.26074	0.20959	0.06442	0.05134
1789.07	0.06381	-0.01601	-0.2292	0.00114	-0.05591	-0.18616	-0.12001	-0.19649	-0.11941	0.02411	-0.13755	-0.41358	-0.06208	-0.16296	0.05054	-0.12149	-0.13052	0.04206	-0.03102	-0.17983	-0.06659	-0.10847
1785.58	-0.00545	-0.00992	-0.20539	0.0682	-0.09715	-0.20863	-0.13312	-0.17944	-0.20938	-0.09474	0.03692	-0.36835	0.08106	-0.01224	-0.13829	-0.11408	-0.11201	0.11381	-0.07271	-0.16359	-0.1094	-0.06964
1782.08	-0.0261	-0.05766	-0.1804	0.00784	-0.03262	-0.19772	-0.12533	-0.1837	-0.22401	-0.0391	0.05348	-0.21111	0.08135	0.1806	-0.08594	0.00406	-0.1173	0.1985	-0.05042	-0.01217	0.03224	-0.02627
1778.58	0.01653	-0.04052	-0.0034	-0.00977	-0.03963	-0.01741	-0.03414	0.13764	0.10028	-0.04106	0.11293	-0.000774309	0.19655	0.31686	0.01599	0.06226	0.07867	0.2008	0.0653	0.12992	0.1992	-0.08835
1775.08	0.17324	0.17815	0.14352	0.12567	0.06726	0.19705	0.22116	0.47593	0.31407	0.11522	0.24855	0.25939	0.36781	0.4202	0.15303	0.31696	0.47528	0.27777	0.35197	0.34012	0.43848	-0.01923
1771.59	0.15128	-0.07598	0.21755	-0.0588	-0.0129	0.15691	-0.03046	0.36612	0.1612	0.21525	-0.00152	0.11463	0.27086	0.15081	0.33865	0.25449	0.39268	0.08961	0.26318	0.21236	0.22364	-0.12338
1768.09	-0.03754	-0.20492	0.02846	-0.0983	0.08865	0.16651	-0.02819	0.08841	-0.019	0.20798	-0.05863	-0.09666	-0.04062	-0.05611	0.21424	0.11764	0.10321	0.02302	0.07085	-0.00578	0.10609	-0.09453
1764.59	-0.0662	-0.25938	-0.12385	-0.06374	-0.02289	0.12325	0.04953	-0.14147	-0.01682	0.18787	-0.04381	0.05243	-0.09484	-0.04245	0.15359	0.05305	0.10118	0.06088	-0.06159	-0.03292	-0.06364	0.09788
1761.1	-0.06019	-0.09083	-0.03799	0.11977	0.15632	0.24556	0.23659	-0.18076	0.12745	0.33156	0.16991	0.24679	-0.06804	0.12979	0.16658	0.11916	0.1455	0.16216	-0.02088	0.11322	0.01245	0.15812
1757.6	-0.11817	0.0399	0.06184	0.07913	0.12389	0.36506	0.2701	0.0321	0.10113	0.31609	0.22235	0.37449	-0.006	0.17588	0.12038	0.19697	0.000516189	-0.00353	0.00885	0.06457	0.06015	0.03345
1754.1	-0.09273	0.07705	0.04931	0.17373	-0.000848943	0.1805	0.24199	0.156	0.06697	0.27511	0.11464	0.27315	0.09596	0.21012	0.07831	0.25167	0.05241	-0.11045	0.03857	0.04921	0.04757	0.02725
1750.61	0.03775	1.66625e-05	0.16918	0.15233	0.08755	0.07652	0.11843	0.27797	-0.00703	0.11586	0.09174	0.19694	0.12133	0.10049	0.12836	0.16841	0.16871	0.01178	0.12922	0.10895	0.05083	0.08425
1747.11	0.08628	0.04216	0.12959	0.2149	0.19985	0.02965	0.14161	0.13632	0.00268	0.0119	0.0816	-0.00519	-0.0337	0.07069	0.02324	0.00801	-0.02738	0.00497	0.15883	0.00319	0.09364	0.01055
1743.61	0.05265	-0.0497	0.00966	0.20161	0.06104	-0.0046	0.000748242	-0.07451	0.07655	-0.02677	-0.00966	-0.1071	-0.01709	0.02213	-0.05038	-0.25859	-0.10157	-0.02946	0.08459	-0.05903	-0.05543	0.07285
1740.11	-0.16226	-0.14389	-0.03158	0.12147	-0.05702	0.10897	-0.02477	-0.15387	0.08406	-0.0091	0.00527	-0.16188	-0.10014	-0.11267	-0.1681	-0.2922	-0.1304	-0.06134	-0.01093	-0.0071	-0.16669	-0.04248
1736.62	-0.28422	-0.16301	-0.11632	-0.11029	-0.09098	0.0234	-0.10155	-0.15113	-0.03349	-0.06844	0.02119	-0.13139	-0.11004	-0.16023	-0.3512	-0.18314	-0.18752	-0.15815	-0.17132	-0.03799	-0.18141	-0.16671
1733.12	-0.25371	-0.13822	-0.04222	-0.15173	-0.00346	-0.08976	-0.07536	-0.05856	-0.0823	-0.05028	-0.06228	0.00523	-0.0236	-0.15463	-0.26377	-0.05644	-0.12605	-0.13918	-0.12251	-0.0972	-0.17936	-0.14723
1729.62	0.05567	-0.03078	0.10162	0.03544	0.1675	-0.02748	0.06464	0.09174	0.02399	-0.07345	0.05389	0.17659	0.09616	0.00642	-0.08588	0.04544	0.02108	-0.005	-0.07739	-0.11051	0.04035	-0.06123
1726.13	0.04465	0.04235	0.03082	0.0802	0.20088	-0.05982	0.03326	0.12431	0.0451	-0.09087	-0.05185	0.04759	0.08979	0.12242	-0.01233	-0.04703	-0.09901	0.0282	0.00692	-0.20745	0.11486	-0.1535
1722.63	0.00204	0.04726	0.04355	0.07519	0.0994	-0.0035	-0.0884	0.11424	0.02872	-0.04073	0.01384	0.00172	0.1844	0.10473	-0.00366	-0.12629	-0.06067	0.07177	0.01755	-0.21426	0.14982	-0.00837
1719.13	-0.11274	0.05984	0.04572	0.09891	0.08179	0.06917	0.04256	0.12585	0.01351	-0.01333	-0.01525	0.00263	0.10445	0.03056	0.03304	-0.000835061	-0.04716	0.06626	-0.00587	-0.17133	0.08534	-0.07911
1715.63	-0.0659	0.15822	0.12712	0.04537	0.10059	0.09895	0.13608	0.1494	0.04482	0.000849355	0.07717	0.1072	0.06612	0.03194	0.01601	0.1428	0.08165	0.12132	0.04589	-0.00328	0.15964	0.01537
1712.14	0.03257	0.11306	0.13083	-0.03808	0.08636	0.04785	0.21199	0.16637	0.01208	-0.06091	0.0959	0.17304	0.00547	0.03378	0.12062	0.13479	0.04546	0.04617	0.02255	0.06007	0.03672	0.0162
1708.64	0.18033	0.14846	0.13936	0.04238	0.04483	0.10197	0.24646	0.08851	0.10349	-0.03429	0.10489	0.16575	0.06906	0.04481	0.09896	0.16579	0.11205	0.02572	0.01145	0.13129	0.04913	0.09876
1705.14	0.02982	0.07727	0.01109	-0.00504	-0.02684	-0.00792	0.08875	0.01126	0.02276	-0.12669	-0.06223	-0.08917	0.01452	-0.00146	0.00831	0.0074	0.0035	-0.07748	-0.03435	0.05913	-0.10579	-0.01391
1701.65	-0.02971	0.10621	-0.03484	-0.03474	-0.02361	-0.07151	-0.06952	-0.03957	0.01041	-0.07059	-0.03057	-0.02962	-0.0069	-0.03952	-0.03816	-0.05199	-0.000383489	-0.11028	-0.02261	0.05582	-0.15632	-0.00724
1698.15	-0.07437	0.08992	-0.1595	0.02058	0.04844	-0.09631	-0.04636	-0.0268	0.0693	-0.02165	0.03031	-0.00856	-0.02586	0.03127	-0.03745	-0.00983	0.03914	-0.0692	-0.000776226	0.07152	-0.07751	0.00559
1694.65	-0.04799	0.11552	-0.1422	-0.05722	0.03335	-0.10253	-0.09919	0.01361	0.09329	0.000705685	0.03014	0.069	-0.01193	-0.00906	-0.05905	-0.05179	0.00688	-0.02799	0.05599	0.08345	-0.01311	-0.03014
1691.16	0.14545	0.0688	0.000828044	-0.0279	-0.01047	-0.10975	-0.05974	0.06649	0.09616	-0.03006	0.02699	0.04089	-0.00792	0.02222	-0.00691	-0.16228	-0.00445	-0.03062	-0.01575	0.06004	-0.02706	-0.04409
1687.66	0.27471	0.0946	0.09281	0.05747	-0.08662	0.04508	-0.07827	0.01683	0.03969	0.03145	0.0177	-0.03603	0.0639	-0.06897	0.0192	-0.11632	0.04204	0.04362	-0.00767	0.11584	-0.01816	0.00206
1684.16	0.2624	-0.01628	0.07237	0.03064	-0.19815	0.04924	-0.1484	-0.04708	-0.04345	0.00603	-0.07695	-0.17087	0.06477	-0.07859	0.0309	-0.07558	-0.00532	0.05255	-0.03381	0.05108	-0.08284	0.00614
1680.66	0.19126	0.02488	0.08539	0.04052	-0.1726	0.04149	-0.17942	-0.08018	-0.04676	0.04787	-0.04178	-0.10451	0.06324	-0.0682	0.03762	-0.01876	0.01477	0.01797	-0.03426	0.01279	-0.1069	-0.02006
1677.17	0.12944	0.0505	0.02629	0.03793	-0.07032	0.04269	-0.14145	-0.10312	-0.00871	0.00526	-0.0063	-0.04804	0.04241	-0.0292	-0.04446	0.02321	-0.03623	0.03132	0.00957	-0.0685	-0.07033	0.11824
1673.67	-0.03164	0.03498	0.06219	-0.11641	-0.03963	-0.10156	-0.12226	-0.1134	-0.0382	-0.0337	-0.02888	0.02341	0.06799	-0.07831	-0.13633	-0.02065	-0.12743	0.03875	0.04861	-0.09855	-0.1017	0.09052
1670.17	0.02372	0.03436	0.10749	-0.13725	-0.00603	-0.15115	-0.04012	-0.15353	0.0029	-0.03078	-0.05972	0.0273	0.03554	-0.08942	-0.12046	-0.000921251	-0.06843	0.06635	0.06993	-0.09361	-0.04157	0.09907
1666.68	0.02549	0.0207	0.08533	-0.11728	-0.01704	-0.12798	-0.01724	-0.09887	0.03404	0.07672	-0.05011	-0.01026	0.05619	-0.02598	-0.01222	0.03753	0.00591	0.1207	0.07439	0.0405	0.04045	0.11998
1663.18	0.0696	0.05504	0.05179	-0.06519	-0.10982	-0.03898	-0.00618	-0.02736	0.01397	0.1097	-0.05588	-0.05033	0.02867	0.07168	0.09759	0.09627	0.02713	0.14428	0.07641	0.03298	0.07785	0.13006
1659.68	0.00299	0.11009	-0.03424	-0.05438	-0.08038	-0.00689	-0.00244	-0.0359	-0.02282	0.06659	-0.0428	-0.09202	-0.04654	0.04754	0.06675	0.04164	0.06161	0.01301	-0.00765	-0.06266	0.05462	0.01567
1656.18	-0.09333	0.02127	-0.15436	-0.09449	-0.09449	-0.02854	0.000528002	-0.08322	-0.11246	-0.06775	-0.04913	-0.09359	-0.20147	-0.05514	0.01278	-0.08453	-0.07217	-0.09845	-0.04786	-0.12648	0.02262	-0.04611
1652.69	-0.11775	0.00343	-0.06313	-0.04956	0.01816	-0.03509	0.07676	-0.03048	-0.11441	-0.000979734	0.05853	-0.01965	-0.08976	-0.05915	0.00337	-0.04598	-0.05652	-0.0224	0.000625785	-0.05841	0.06527	-0.07093
1649.19	-0.01569	0.05823	0.08146	0.04156	0.11423	-0.00522	0.14854	-0.00975	-0.05093	0.02182	0.06623	-0.04571	-0.04685	-0.10815	-0.03637	-0.03734	-0.06557	-0.01916	0.02032	-0.03353	0.07558	-0.03388
1645.69	0.01115	0.05571	0.17455	0.0661	0.10949	0.01435	0.09038	0.05593	0.09975	0.07808	0.08166	-0.05228	0.01158	-0.04636	0.00796	-0.03666	0.04547	-0.01203	0.06415	0.03727	0.0822	0.04846
1642.2	0.06202	0.02874	0.13993	0.06117	0.01184	0.06117	0.02263	0.03259	0.08976	0.03615	-0.00631	-0.07922	-0.05051	0.05103	-0.01191	-0.01152	0.08952	-0.00952	0.06928	0.01355	0.0052	0.04279
1638.7	-0.00206	-0.02223	-0.0019	-0.08911	-0.05582	-0.01286	-0.10692	-0.11509	0.00563	-0.02873	-0.10433	-0.10068	-0.16408	-0.02226	-0.1145	-0.07522	0.09362	-0.07269	-0.06153	-0.08	-0.10361	-0.0586
1635.2	-0.01735	-0.04364	-0.06025	-0.11056	-0.09217	-0.04073	-0.13765	-0.09541	-0.03598	-0.02351	-0.11958	-0.04069	-0.234	-0.08219	-0.10006	-0.10209	0.05417	-0.05082	-0.10186	-0.06984	-0.0654	-0.09212
1631.71	0.0114	-0.00888	-0.06615	-0.03175	-0.01893	0.00586	-0.05824	-0.00722	-0.06786	0.0138	-0.08935	0.07333	-0.14393	-0.05892	-0.06876	-0.02338	0.02721	0.05449	-0.08713	0.02151	-0.00176	-0.12459
1628.21	0.08912	0.07116	-0.01166	0.05097	0.00721	0.01297	0.07117	0.07985	-0.07895	0.01288	-0.05624	0.03435	-0.01734	-0.01054	-0.05391	0.00444	-0.04729	0.06324	-0.01782	0.05402	0.05638	-0.01317
1624.71	0.03216	-0.0157	-0.06639	0.02949	-0.06692	-0.05853	0.03109	0.07705	-0.03632	-0.04448	-0.02906	-0.08174	0.00457	-0.02473	-0.01233	-0.05703	-0.09172	-0.01888	0.01746	0.00625	0.04091	0.02262
1621.21	-0.01116	-0.05075	-0.07355	0.00823	-0.09125	-0.07087	0.00908	-0.00304	-0.05704	-0.10441	-0.05413	-0.13243	-0.03795	0.02366	-0.04624	-0.04965	-0.08844	-0.12232	0.02348	-0.02654	0.00139	-3.13243e-05
1617.72	-0.05577	-0.07408	-0.04612	-0.05664	-0.03284	-0.04055	-0.09006	-0.10245	-0.08402	-0.07127	-0.04079	-0.0795	-0.04215	-0.01188	-0.03513	-0.03745	-0.07259	-0.12219	-0.03678	-0.08185	-0.04586	-0.04719
1614.22	-0.03104	-0.08241	-0.01393	-0.03463	-0.01301	-0.01162	-0.04962	-0.08995	-0.09127	-0.00998	-0.00566	0.03585	-0.05726	-0.0342	0.01903	-0.00337	0.00534	-0.05899	-0.05718	-0.06306	-0.0075	-0.0203
1610.72	-0.06128	-0.0891	-0.07589	-0.0534	-0.01947	0.01119	-0.00778	-0.09637	-0.12706	-0.04159	-0.04718	0.10196	-0.0896	-0.07116	0.01344	0.02192	0.01989	-0.02389	-0.11509	0.02726	0.01815	-0.07431
1607.23	0.01071	-0.00675	0.03378	0.00551	0.02639	0.06343	0.08439	-0.00309	-0.06941	-0.01112	-0.02545	0.09298	0.00867	0.00156	0.04972	0.04415	0.03617	0.01633	-0.04254	0.01134	0.071	-0.00934
1603.73	-0.06561	-0.01055	0.02289	0.05825	0.02087	0.04602	0.08964	0.03406	-0.01518	0.00916	0.02584	0.02997	0.00501	0.04114	0.06629	0.01619	0.01963	0.00761	-0.01363	0.00225	0.03554	-0.0061
1600.23	-0.09821	0.01522	0.01851	0.11731	0.07491	0.03027	0.11706	0.03809	0.06158	0.01377	0.08295	0.02341	0.06559	0.09834	0.07216	0.05034	0.07072	-0.0258	0.03543	0.02758	0.08082	0.01301
1596.73	-0.08492	-0.04661	0.07448	0.1371	0.15963	0.10766	0.09955	0.07407	0.1097	0.0881	0.16352	0.08471	0.13772	0.20875	0.09393	0.06431	0.08941	0.000951309	0.07754	0.07597	0.08548	0.04141
1593.24	-0.05403	-0.12785	0.04855	0.10702	0.13881	0.10828	0.12584	0.0918	0.13262	0.09157	0.19613	0.14062	0.11997	0.19259	0.10272	0.0861	0.11917	0.04037	0.08853	0.10991	0.10395	0.10544
1589.74	-0.05437	-0.13696	0.00923	0.06506	0.09458	0.13098	0.11324	0.12059	0.1276	0.05904	0.15561	0.14365	0.09878	0.09008	0.09043	0.12881	0.1217	0.08015	0.11703	0.14091	0.06964	0.1009
1586.24	-0.04959	-0.14986	-0.02738	0.03296	0.03892	0.09164	0.06559	0.11609	0.11262	0.02688	0.06684	0.06587	0.0677	0.03057	0.06926	0.08279	0.05065	0.05981	0.09349	0.02037	-0.03316	0.01208
1582.75	-0.13868	-0.12377	-0.08585	0.02412	0.03171	0.08739	0.01509	0.08939	0.09903	0.02207	0.0419	0.04255	0.00764	0.01816	0.06653	0.0954	0.01341	0.07406	0.0607	-0.00845	-0.15738	-0.02011
1579.25	-0.23232	-0.16014	-0.11379	0.04747	0.05467	0.05048	-0.00941	0.05257	0.07305	-0.01521	0.02192	0.03903	0.02802	0.02136	0.07975	0.08331	0.013	0.05494	0.0064	-0.01922	-0.1643	-0.04363
1575.75	-0.26559	-0.14959	-0.02899	0.06501	0.09221	0.08165	0.01959	0.08037	0.0354	0.05182	0.09474	0.11963	0.11802	0.13896	0.12638	0.05839	0.03899	0.06203	0.01491	0.04666	-0.09673	-0.00602
1572.26	-0.27385	-0.20899	-0.0208	0.04566	0.06993	0.03499	0.01747	0.07826	0.04714	0.08802	0.05761	0.13151	0.14146	0.15698	0.10812	0.10569	0.03409	0.10033	0.01264	0.06467	-0.0087	0.04631
1568.76	-0.30819	-0.28955	-0.04321	-0.00238	-0.02689	0.0137	0.00994	0.04613	0.00133	0.0792	0.04146	0.10755	0.13749	0.09215	0.06825	0.13748	0.03574	0.10391	0.04603	0.07075	-0.00426	0.06027
1565.26	-0.35333	-0.42876	-0.17829	-0.08189	-0.12814	-0.02225	-0.03185	-0.03853	-0.04215	0.03877	-0.04338	0.01828	0.04067	0.06131	-0.02354	0.0655	-0.01069	0.0175	0.01502	-0.01513	-0.00677	-0.00225
1561.76	-0.37243	-0.48022	-0.24438	-0.12909	-0.13968	-0.01916	-0.03594	-0.07985	0.0153	0.00143	-0.02007	0.02207	-0.00201	0.06795	-0.00437	0.11801	-0.02328	0.00789	0.03353	0.00475	-0.01897	0.02173
1558.27	-0.52886	-0.65977	-0.35924	-0.23709	-0.22674	-0.1078	-0.12032	-0.15392	-0.04126	-0.09426	-0.09466	-0.024	-0.0702	0.01845	-0.04059	0.08575	-0.05969	-0.12695	-0.04094	-0.06164	-0.05527	-0.05836
1554.77	-0.64571	-0.75861	-0.46805	-0.28931	-0.27982	-0.18298	-0.15048	-0.21756	-0.08054	-0.13747	-0.11384	0.03713	-0.09796	0.01537	-0.02017	0.04785	-0.06941	-0.17344	-0.06295	-0.05883	-0.05831	-0.09086
1551.27	-0.74025	-0.9797	-0.67265	-0.42926	-0.41201	-0.3724	-0.24629	-0.31621	-0.16672	-0.22416	-0.23387	-0.07766	-0.19841	-0.05889	-0.12399	-0.0027	-0.10624	-0.2084	-0.13883	-0.10366	-0.09108	-0.16925
1547.78	-0.82989	-1.17125	-0.83662	-0.54291	-0.54609	-0.50026	-0.3426	-0.39642	-0.26254	-0.31519	-0.3071	-0.21342	-0.27511	-0.13133	-0.17146	-0.03649	-0.12036	-0.1945	-0.15793	-0.11974	-0.14626	-0.21046
1544.28	-0.8261	-1.29944	-0.93156	-0.59231	-0.59156	-0.49084	-0.38838	-0.41801	-0.30047	-0.3498	-0.33572	-0.30237	-0.32027	-0.14533	-0.20856	-0.09518	-0.11188	-0.15228	-0.1452	-0.16184	-0.15057	-0.18168
1540.78	-0.72132	-1.2699	-0.9391	-0.54901	-0.51981	-0.40599	-0.34941	-0.35906	-0.22395	-0.26065	-0.2456	-0.24835	-0.19132	-0.06769	-0.11036	-0.0305	-0.09014	-0.08342	-0.04485	-0.05488	-0.1307	-0.07769
1537.28	-0.67957	-1.25096	-0.90404	-0.54421	-0.46591	-0.35106	-0.3389	-0.32745	-0.20908	-0.21774	-0.24825	-0.20667	-0.1144	-0.05601	-0.11008	-0.0243	-0.04539	-0.09482	-0.01188	-0.0569	-0.10064	-0.04913
1533.79	-0.53666	-1.07945	-0.78643	-0.39357	-0.32725	-0.22563	-0.22214	-0.22896	-0.08278	-0.10167	-0.10848	-0.04132	0.0226	0.0677	0.01348	0.05458	0.03426	0.02079	0.03323	0.03618	0.01526	0.03965
1530.29	-0.37415	-0.92407	-0.6313	-0.3227	-0.21321	-0.14117	-0.13088	-0.1064	-0.01326	-0.02601	-0.02653	0.02903	0.09827	0.13906	0.06871	0.07992	0.09494	0.10709	0.05983	0.10941	0.06836	0.04624
1526.79	-0.27936	-0.6649	-0.42139	-0.17558	-0.11333	-0.04155	-0.01339	0.01767	0.08482	0.05635	0.05506	0.072	0.1349	0.17075	0.15883	0.11208	0.12104	0.16193	0.07301	0.11275	0.07427	0.04481
1523.3	-0.15328	-0.47492	-0.23517	-0.06507	-0.03896	0.05338	0.07006	0.13678	0.15154	0.12536	0.09031	0.08697	0.12641	0.15189	0.16665	0.10256	0.13336	0.16667	0.0878	0.05875	0.03077	0.01019
1519.8	-0.05562	-0.21378	-0.07752	0.07408	0.07969	0.15516	0.16179	0.22364	0.22702	0.23225	0.20223	0.17238	0.17824	0.19028	0.21737	0.11821	0.1403	0.13338	0.12353	0.103	0.00832	0.02945
1516.3	0.01524	-0.05264	0.04605	0.1586	0.18119	0.21054	0.19846	0.23764	0.23973	0.28532	0.20963	0.2197	0.18925	0.19494	0.19198	0.15552	0.16555	0.08465	0.15891	0.08441	0.04169	0.04765
1512.81	0.11904	0.10149	0.19295	0.26635	0.29443	0.28658	0.28285	0.31111	0.2995	0.35873	0.31135	0.30721	0.26537	0.2597	0.21505	0.2241	0.2001	0.14354	0.20837	0.10695	0.15097	0.14088
1509.31	0.18544	0.14943	0.28326	0.27348	0.33686	0.31114	0.27131	0.32959	0.2915	0.32236	0.33668	0.29469	0.29555	0.24709	0.2015	0.21514	0.17106	0.14958	0.18862	0.09744	0.12879	0.15846
1505.81	0.17952	0.19684	0.29795	0.27318	0.30108	0.31227	0.27094	0.27055	0.26449	0.26465	0.30996	0.21331	0.26007	0.1686	0.16398	0.13865	0.116	0.11953	0.14638	0.03476	0.07192	0.13039
1502.31	0.17459	0.15216	0.23914	0.20109	0.2195	0.22108	0.19324	0.15515	0.1842	0.1696	0.18574	0.10951	0.1752	0.08296	0.08649	0.04006	0.0566	0.05979	0.09588	0.00237	0.03107	0.07444
1498.82	0.17581	0.19301	0.20481	0.16601	0.16928	0.178	0.15741	0.0611	0.09682	0.12211	0.14518	0.06904	0.10569	0.0527	0.04571	-0.000131511	0.01375	0.03063	0.03186	0.03005	0.03755	0.05452
1495.32	0.19092	0.20312	0.20279	0.15255	0.13564	0.16338	0.10568	0.02482	0.04542	0.09595	0.08305	0.07506	0.09003	0.03262	0.04374	0.03186	0.01437	0.04642	0.01492	0.08026	0.10934	0.04047
1491.82	0.22468	0.2357	0.22123	0.13873	0.09786	0.1428	0.08872	0.04914	0.04138	0.10748	0.04998	0.11277	0.08824	0.04462	0.0466	0.07325	0.04691	0.1078	0.00838	0.12691	0.18571	0.05725
1488.33	0.22774	0.18751	0.15577	0.05653	0.00533	0.0812	0.01657	0.05489	-0.00293	0.04022	0.00963	0.07003	0.06116	-0.01762	-0.00602	0.04479	0.0169	0.07095	-0.0325	0.09416	0.10823	0.039
1484.83	0.161	0.1464	0.08068	0.01025	-0.05087	0.0046	-0.06583	-0.00562	-0.04577	-0.03838	-0.04086	-0.04932	-0.03237	-0.09949	-0.08162	-0.04825	-0.04486	-0.03418	-0.06961	-0.0074	-0.00888	-0.01118
1481.33	0.06053	0.11487	-0.00928	-0.06366	-0.12571	-0.09953	-0.1694	-0.13277	-0.11593	-0.14617	-0.14491	-0.16899	-0.14728	-0.18161	-0.17641	-0.18529	-0.11375	-0.15805	-0.09098	-0.10387	-0.11531	-0.0816
1477.83	-0.01523	0.06622	-0.04806	-0.08577	-0.11269	-0.13086	-0.16559	-0.19162	-0.13778	-0.17396	-0.16852	-0.19382	-0.18865	-0.18476	-0.22929	-0.18771	-0.13978	-0.19681	-0.09493	-0.12628	-0.14402	-0.11531
1474.34	-0.04299	0.05935	-0.02939	-0.05637	-0.10575	-0.11957	-0.11374	-0.16792	-0.12346	-0.1683	-0.12971	-0.12116	-0.19431	-0.15885	-0.16278	-0.14546	-0.10443	-0.12429	-0.06271	-0.06008	-0.08234	-0.08212
1470.84	-0.0067	0.09859	0.00574	-0.05084	-0.08875	-0.12149	-0.0679	-0.13896	-0.11567	-0.16005	-0.15528	-0.09987	-0.1987	-0.15536	-0.11923	-0.11735	-0.0763	-0.05732	-0.06901	-0.04947	-0.04473	-0.07217
1467.34	0.0071	0.11972	0.06067	-0.05276	-0.06504	-0.10858	-0.01845	-0.08125	-0.10628	-0.16041	-0.12403	-0.10336	-0.17322	-0.16087	-0.11352	-0.11663	-0.05551	-0.03248	-0.05977	-0.06934	-0.02235	-0.026
1463.85	-0.03378	0.12391	0.03254	-0.10747	-0.06802	-0.15013	-0.08729	-0.13785	-0.16471	-0.20868	-0.168	-0.20067	-0.22563	-0.17879	-0.14807	-0.18456	-0.09061	-0.11315	-0.12767	-0.16029	-0.06885	-0.05682
1460.35	-0.16245	0.05847	-0.03875	-0.20485	-0.11703	-0.20038	-0.17462	-0.18922	-0.22574	-0.26347	-0.2318	-0.27179	-0.27886	-0.18466	-0.20099	-0.23893	-0.13012	-0.14997	-0.15057	-0.16993	-0.09286	-0.09559
1456.85	-0.33348	-0.1482	-0.23232	-0.31878	-0.17513	-0.24913	-0.24309	-0.26863	-0.26249	-0.3025	-0.31242	-0.29966	-0.29821	-0.18902	-0.24947	-0.21643	-0.18393	-0.16479	-0.17473	-0.15082	-0.10694	-0.09507
1449.86	-0.53287	-0.32056	-0.42234	-0.42071	-0.30573	-0.31068	-0.30191	-0.29886	-0.31502	-0.34006	-0.33497	-0.28603	-0.32649	-0.2105	-0.2346	-0.18809	-0.18303	-0.12209	-0.16838	-0.0951	-0.08416	-0.07564
1446.36	-0.6778	-0.4769	-0.57075	-0.4854	-0.38648	-0.37515	-0.34318	-0.33121	-0.35404	-0.36056	-0.38632	-0.31005	-0.33925	-0.23176	-0.21346	-0.17927	-0.20082	-0.07758	-0.13519	-0.0741	-0.05757	-0.06766
1442.86	-0.85227	-0.60586	-0.67297	-0.54451	-0.46291	-0.43816	-0.39669	-0.37917	-0.38612	-0.40006	-0.38227	-0.30031	-0.34587	-0.24536	-0.22002	-0.19697	-0.19972	-0.1092	-0.12005	-0.10104	-0.03638	-0.05778
1439.37	-1.01016	-0.77114	-0.83344	-0.68563	-0.5771	-0.58385	-0.50443	-0.5427	-0.48407	-0.48866	-0.47475	-0.38617	-0.435	-0.30425	-0.30239	-0.28266	-0.23915	-0.17598	-0.1893	-0.20914	-0.08185	-0.11956
1435.87	-1.17214	-0.94706	-0.97186	-0.83375	-0.68084	-0.72501	-0.62222	-0.65692	-0.583	-0.59851	-0.56083	-0.48791	-0.53887	-0.36078	-0.36054	-0.35306	-0.32007	-0.23464	-0.2447	-0.2647	-0.10442	-0.17228
1432.37	-1.34961	-1.21997	-1.21342	-1.01709	-0.84689	-0.8826	-0.74903	-0.83029	-0.71238	-0.76226	-0.71351	-0.63191	-0.65926	-0.50097	-0.49865	-0.45015	-0.42263	-0.31651	-0.36425	-0.32809	-0.17836	-0.23194
1428.88	-1.55371	-1.4152	-1.38311	-1.18174	-1.01241	-1.02902	-0.8999	-0.96057	-0.81522	-0.92157	-0.85293	-0.80195	-0.78825	-0.63097	-0.61925	-0.54874	-0.47216	-0.37458	-0.46233	-0.40548	-0.26518	-0.30117
1425.38	-1.71567	-1.61167	-1.57211	-1.29481	-1.14252	-1.15385	-1.03374	-1.0768	-0.90455	-1.0359	-0.97923	-0.9543	-0.90832	-0.67304	-0.69421	-0.64387	-0.5158	-0.44996	-0.51281	-0.44399	-0.32964	-0.33985
1421.88	-1.85751	-1.72238	-1.67846	-1.3734	-1.20133	-1.22185	-1.13227	-1.15051	-0.95106	-1.09756	-1.02829	-0.99969	-0.96197	-0.68578	-0.75922	-0.68613	-0.54781	-0.53046	-0.55356	-0.47372	-0.36486	-0.35553
1418.38	-1.98958	-1.86895	-1.82256	-1.45052	-1.26572	-1.3109	-1.19432	-1.21098	-0.99212	-1.11539	-1.07583	-1.01618	-0.9817	-0.69078	-0.78626	-0.69105	-0.57374	-0.53772	-0.56768	-0.48389	-0.36186	-0.36877
1414.89	-2.07256	-1.9909	-1.96808	-1.5525	-1.33821	-1.35634	-1.22718	-1.22352	-1.07021	-1.13513	-1.11042	-1.02818	-0.99347	-0.70199	-0.7376	-0.68712	-0.58962	-0.53774	-0.55571	-0.46823	-0.35261	-0.39065
1411.39	-2.14971	-2.18918	-2.13629	-1.66152	-1.41552	-1.43032	-1.25401	-1.27314	-1.14686	-1.18722	-1.14732	-1.04074	-1.01068	-0.7361	-0.74988	-0.68887	-0.58439	-0.49631	-0.55046	-0.46439	-0.36646	-0.39698
1407.89	-2.28879	-2.38881	-2.29103	-1.81625	-1.55612	-1.53748	-1.35925	-1.38631	-1.23581	-1.28772	-1.26816	-1.12719	-1.10073	-0.80464	-0.80175	-0.75495	-0.64369	-0.50054	-0.57228	-0.55922	-0.44796	-0.45812
1404.4	-2.48458	-2.67878	-2.54863	-2.017	-1.76171	-1.68975	-1.51842	-1.57187	-1.36954	-1.43504	-1.4251	-1.26759	-1.27629	-0.88167	-0.88964	-0.88112	-0.7456	-0.60839	-0.65928	-0.65668	-0.53864	-0.53325
1400.9	-2.71578	-2.9943	-2.78872	-2.21445	-1.92923	-1.88613	-1.68992	-1.74623	-1.47322	-1.5566	-1.51108	-1.36285	-1.37343	-0.92723	-0.99348	-0.975	-0.83049	-0.70505	-0.73635	-0.73126	-0.60579	-0.5678
1397.4	-2.93008	-3.38287	-3.08373	-2.42701	-2.12466	-2.09383	-1.8396	-1.8874	-1.57305	-1.66243	-1.59897	-1.44465	-1.42672	-0.97955	-1.06244	-0.99462	-0.89123	-0.76437	-0.7713	-0.71827	-0.5822	-0.59196
1393.91	-3.11794	-3.74289	-3.35424	-2.6351	-2.30665	-2.27873	-1.98043	-1.97948	-1.69572	-1.74667	-1.68722	-1.52255	-1.4859	-1.0268	-1.09608	-1.01878	-0.89433	-0.77691	-0.78557	-0.7053	-0.584	-0.61553
1390.41	-3.18424	-4.02833	-3.57856	-2.73497	-2.41004	-2.39779	-2.04127	-2.01809	-1.75557	-1.79286	-1.72788	-1.57475	-1.50341	-1.05839	-1.12403	-1.02028	-0.86031	-0.76699	-0.76961	-0.72631	-0.61204	-0.6097
1386.91	-3.10229	-4.11607	-3.60775	-2.69227	-2.38503	-2.33226	-2.00035	-1.95034	-1.68308	-1.70876	-1.67883	-1.53585	-1.44673	-0.99373	-1.05895	-0.96066	-0.77528	-0.6907	-0.69347	-0.69303	-0.58661	-0.5971
1383.41	-2.91477	-4.07104	-3.52696	-2.56281	-2.24868	-2.1164	-1.86322	-1.82209	-1.52632	-1.5507	-1.55417	-1.41974	-1.3508	-0.88382	-0.89866	-0.86795	-0.69551	-0.63959	-0.62936	-0.63083	-0.54837	-0.554
1379.92	-2.65944	-3.87335	-3.31348	-2.33417	-1.98669	-1.85672	-1.62714	-1.60554	-1.31096	-1.30351	-1.33563	-1.18736	-1.11655	-0.66976	-0.70491	-0.68694	-0.5473	-0.50344	-0.50405	-0.49223	-0.45408	-0.48255
1376.42	-2.29029	-3.60865	-2.99836	-2.04395	-1.70565	-1.55549	-1.33107	-1.33015	-1.05005	-1.05862	-1.09723	-0.95823	-0.87053	-0.48543	-0.51028	-0.46879	-0.39537	-0.31674	-0.3695	-0.33354	-0.28889	-0.36091
1372.92	-2.00572	-3.37336	-2.70789	-1.81127	-1.47271	-1.3293	-1.14372	-1.11305	-0.8474	-0.88966	-0.91986	-0.77968	-0.70724	-0.34331	-0.39747	-0.32005	-0.29706	-0.19572	-0.26489	-0.25374	-0.22979	-0.30906
1369.43	-1.68971	-3.09062	-2.41427	-1.52872	-1.259	-1.13558	-0.95056	-0.92054	-0.68336	-0.75246	-0.7245	-0.64016	-0.56657	-0.22123	-0.31378	-0.19438	-0.21493	-0.13485	-0.19817	-0.21663	-0.18968	-0.24778
1365.93	-1.31775	-2.73378	-2.03869	-1.20621	-0.99011	-0.86211	-0.75666	-0.67014	-0.46019	-0.53276	-0.45263	-0.42796	-0.3917	-0.04185	-0.17382	-0.07114	-0.0741	-0.02722	-0.09822	-0.12549	-0.12368	-0.15083
1362.43	-0.98162	-2.3077	-1.62165	-0.86978	-0.68387	-0.53521	-0.49319	-0.41351	-0.2332	-0.26502	-0.17541	-0.18984	-0.15085	0.1095	0.03087	0.08018	0.05817	0.04272	0.02464	-0.01912	-0.03103	-0.04577
1358.93	-0.69663	-1.81606	-1.17957	-0.52586	-0.3573	-0.22682	-0.21343	-0.11063	-0.02585	0.00779	0.07121	0.04949	0.10699	0.27749	0.21891	0.23643	0.19063	0.17455	0.14329	0.13394	0.08079	0.00934
1355.44	-0.44249	-1.32707	-0.76019	-0.20205	-0.09692	0.03893	0.03332	0.13816	0.15835	0.21377	0.22929	0.22847	0.28879	0.34188	0.31624	0.30539	0.25797	0.27472	0.19124	0.17115	0.12983	0.08199
1351.94	-0.28081	-0.88988	-0.39838	0.05869	0.14724	0.25937	0.2184	0.31927	0.32137	0.36544	0.35743	0.35778	0.40108	0.3873	0.38506	0.35838	0.31839	0.33856	0.259	0.20907	0.15413	0.11221
1348.44	-0.15149	-0.50147	-0.09835	0.2456	0.30203	0.38274	0.34512	0.389	0.40167	0.43871	0.41387	0.39356	0.41345	0.43081	0.39578	0.34728	0.33841	0.33645	0.26276	0.21914	0.17	0.11873
1344.95	-0.04657	-0.15774	0.16143	0.38912	0.45687	0.50698	0.4255	0.47379	0.4615	0.51039	0.48483	0.43327	0.43997	0.451	0.41131	0.31783	0.35147	0.34125	0.27625	0.224	0.1905	0.15465
1341.45	0.02852	0.10128	0.35257	0.47044	0.52159	0.55243	0.48762	0.45553	0.42877	0.513	0.47934	0.42247	0.42549	0.40568	0.34942	0.26087	0.32622	0.30556	0.23344	0.21708	0.21271	0.16849
1337.95	0.0751	0.23445	0.43208	0.46542	0.49405	0.49504	0.4383	0.44496	0.34229	0.40064	0.41022	0.36441	0.34001	0.30184	0.26124	0.20024	0.25115	0.24582	0.17316	0.19282	0.18334	0.11756
1334.46	0.08558	0.27151	0.38497	0.37571	0.36934	0.37124	0.33691	0.3474	0.21711	0.2603	0.26874	0.25564	0.21311	0.16339	0.1012	0.07649	0.11694	0.13032	0.08307	0.09282	0.12437	0.06287
1330.96	0.08359	0.26771	0.28531	0.303	0.2509	0.2263	0.21265	0.22345	0.10241	0.14023	0.15878	0.14093	0.09998	0.0254	0.01105	-0.00886	0.02645	0.03423	0.02423	0.0389	0.05826	0.0107
1327.46	0.09895	0.20562	0.17869	0.18606	0.11582	0.10228	0.07166	0.07529	-0.00887	0.02086	0.00471	0.00778	-0.04001	-0.05871	-0.06863	-0.11495	-0.06378	-0.06628	-0.03903	-0.01564	0.00349	-0.03561
1323.96	0.10126	0.16832	0.1057	0.11424	0.05123	0.02521	-0.01541	-0.00861	-0.06468	-0.04039	-0.06006	-0.0536	-0.08618	-0.10967	-0.08986	-0.14789	-0.10922	-0.11057	-0.04692	-0.03374	0.00394	-0.03351
1320.47	0.13344	0.11044	0.03654	0.01741	-0.03147	-0.05788	-0.06997	-0.13004	-0.12804	-0.1145	-0.15522	-0.12352	-0.14279	-0.16199	-0.14975	-0.20385	-0.14052	-0.10886	-0.07487	-0.04222	-0.01431	-0.01761
1316.97	0.15098	0.03183	0.00168	-0.05889	-0.09479	-0.12195	-0.12876	-0.14849	-0.16365	-0.19825	-0.21742	-0.14519	-0.18693	-0.20925	-0.14884	-0.21014	-0.13731	-0.08297	-0.06115	-0.03831	-0.0183	-0.000804093
1313.47	0.12505	-0.04456	-0.06044	-0.16035	-0.1935	-0.1989	-0.18231	-0.19952	-0.21886	-0.25831	-0.26654	-0.20964	-0.24654	-0.25321	-0.21797	-0.26022	-0.163	-0.12494	-0.08332	-0.09344	-0.05704	-0.01551
1309.98	0.10041	-0.09395	-0.12196	-0.20471	-0.26181	-0.26769	-0.24599	-0.23225	-0.26986	-0.2975	-0.29595	-0.292	-0.28754	-0.29353	-0.2647	-0.29876	-0.19211	-0.17643	-0.11189	-0.13666	-0.11983	-0.04387
1306.48	0.06492	-0.11548	-0.14894	-0.22847	-0.2875	-0.30886	-0.30927	-0.2715	-0.30609	-0.33541	-0.33169	-0.33969	-0.33358	-0.30576	-0.31331	-0.33468	-0.25073	-0.23755	-0.16249	-0.18811	-0.16381	-0.06706
1302.98	0.05414	-0.09723	-0.1516	-0.20725	-0.26269	-0.29212	-0.29189	-0.26118	-0.30155	-0.30816	-0.30764	-0.33377	-0.31385	-0.29251	-0.31475	-0.31711	-0.25771	-0.24191	-0.17043	-0.17955	-0.13478	-0.07752
1299.48	0.02899	-0.10992	-0.17183	-0.24344	-0.27623	-0.28711	-0.26926	-0.30408	-0.30341	-0.30351	-0.3272	-0.34914	-0.30113	-0.29183	-0.32434	-0.32451	-0.26882	-0.23348	-0.18418	-0.17906	-0.14531	-0.09041
1295.99	-0.00429	-0.1111	-0.15369	-0.23739	-0.25125	-0.2406	-0.23924	-0.26871	-0.25117	-0.26946	-0.31228	-0.31355	-0.24607	-0.26458	-0.26959	-0.26519	-0.21626	-0.18404	-0.16256	-0.14909	-0.127	-0.08821
1292.49	-0.04286	-0.10927	-0.15199	-0.25077	-0.2603	-0.23849	-0.21953	-0.26017	-0.2137	-0.23813	-0.3086	-0.27845	-0.22329	-0.27828	-0.25656	-0.24583	-0.17436	-0.17653	-0.14746	-0.15482	-0.15629	-0.08016
1288.99	-0.05601	-0.09585	-0.15012	-0.24105	-0.25338	-0.24272	-0.21996	-0.24959	-0.17864	-0.20882	-0.26957	-0.25815	-0.21043	-0.25227	-0.22947	-0.23174	-0.16296	-0.17628	-0.14032	-0.15654	-0.16253	-0.08185
1285.5	-0.06719	-0.06099	-0.10942	-0.21846	-0.22836	-0.25183	-0.20303	-0.23803	-0.17176	-0.22207	-0.23805	-0.23865	-0.19057	-0.23234	-0.21197	-0.19705	-0.17507	-0.17413	-0.14678	-0.14961	-0.14719	-0.08527
1282	-0.03275	-0.02629	-0.08271	-0.169	-0.17516	-0.19957	-0.14055	-0.20933	-0.12842	-0.18984	-0.19393	-0.18531	-0.15812	-0.18862	-0.14841	-0.16258	-0.13619	-0.11642	-0.11163	-0.10597	-0.07222	-0.05804
1278.5	-0.00621	-0.01915	-0.07164	-0.16734	-0.17805	-0.17225	-0.1256	-0.21525	-0.12164	-0.18698	-0.2	-0.16596	-0.14688	-0.17433	-0.12783	-0.13897	-0.13621	-0.07118	-0.10936	-0.09292	-0.0452	-0.04565
1275.01	-0.02034	0.01446	-0.04503	-0.13297	-0.14533	-0.11217	-0.09578	-0.14981	-0.07268	-0.13592	-0.16243	-0.12361	-0.10245	-0.12539	-0.05715	-0.08841	-0.06111	-0.01881	-0.05634	-0.06336	-0.02426	-0.02045
1271.51	-0.05684	0.0223	-0.02487	-0.1078	-0.11915	-0.09511	-0.08531	-0.12709	-0.04852	-0.10947	-0.15729	-0.09749	-0.08718	-0.1219	-0.04451	-0.09734	-0.04131	-0.03941	-0.02759	-0.05255	-0.0409	-0.01213
1268.01	-0.07396	0.01906	-0.0211	-0.07843	-0.10097	-0.09447	-0.09082	-0.09859	-0.03057	-0.05468	-0.09766	-0.04962	-0.06401	-0.08886	-0.02903	-0.06341	-0.02874	-0.04426	-0.00757	-0.05165	-0.03217	-0.00517
1264.51	-0.05181	0.04141	0.03833	-0.04586	-0.06011	-0.08599	-0.04097	-0.03972	-0.00976	-0.04157	-0.04458	-0.01528	0.000984362	-0.04653	-0.01557	-0.00618	-0.0182	-0.02302	0.01974	-0.00702	0.00217	-0.0026
1261.02	-0.04526	0.07203	0.07346	0.00167	0.00246	-0.03943	0.03498	-0.00128	0.03733	0.00628	0.00889	0.05639	0.03713	0.00943	0.02935	0.05382	0.01096	0.03523	0.05549	0.03953	0.04116	0.0267
1257.52	-0.02732	0.09625	0.1001	0.03704	0.02768	-0.00411	0.03456	0.02265	0.04175	0.01687	0.00819	0.06144	0.05013	0.02431	0.00347	0.05484	0.00658	0.07316	0.0541	0.04424	0.03584	0.04305
1254.02	-0.04074	0.12978	0.13374	0.07863	0.07906	0.03976	0.08023	0.07013	0.08337	0.06741	0.0625	0.07217	0.08312	0.06682	0.04188	0.0761	0.06239	0.10885	0.07349	0.06842	0.04839	0.07917
1250.53	-0.06068	0.10536	0.11694	0.04889	0.06996	0.04598	0.04746	0.02663	0.04989	0.0699	0.03723	0.01555	0.06947	0.0362	0.00653	0.02591	0.03244	0.03982	0.03227	0.03054	0.01641	0.04431
1247.03	-0.03366	0.07619	0.08734	0.03951	0.06715	0.06239	0.0495	0.06334	0.05539	0.09988	0.05062	0.02749	0.0931	0.0467	0.016	0.05764	0.0543	0.03416	0.05366	0.03337	0.04573	0.0578
1243.53	-0.01014	0.03462	0.04375	0.01503	0.03134	0.04866	0.04264	0.05926	0.05191	0.06094	0.04058	0.03756	0.10587	0.0215	0.03512	0.05718	0.04192	0.01689	0.03666	0.04965	0.0489	0.03357
1240.03	-0.01732	0.00458	0.01311	0.02246	0.03627	0.07354	0.07202	0.07637	0.04989	0.07668	0.07204	0.06945	0.10055	0.04263	0.07481	0.0662	0.06626	0.05255	0.03884	0.07221	0.06074	0.0506
1236.54	-0.01462	-0.00904	0.00339	0.06629	0.04841	0.10438	0.07037	0.10689	0.06385	0.07832	0.09904	0.08296	0.0959	0.0727	0.09033	0.05287	0.08859	0.05624	0.06592	0.08051	0.05904	0.05013
1233.04	-0.01596	-0.00839	-0.00097264	0.09166	0.07108	0.10178	0.09958	0.12013	0.09536	0.10053	0.14762	0.09389	0.0959	0.1063	0.11178	0.06652	0.11279	0.06931	0.07312	0.07509	0.05895	0.04967
1229.54	-0.00459	-0.01691	0.00295	0.09455	0.07975	0.09163	0.08661	0.09781	0.09375	0.12378	0.13957	0.0917	0.08668	0.11901	0.10739	0.06555	0.11803	0.05641	0.06473	0.07226	0.04704	0.04741
1226.05	0.00259	-0.08353	-0.02771	0.04873	0.07337	0.0517	0.04709	0.07031	0.03034	0.06932	0.06997	0.05036	0.04507	0.09879	0.05073	0.0585	0.07459	0.04476	0.05389	0.03818	0.01307	0.01261
1222.55	-0.00593	-0.15123	-0.09027	-0.00784	0.00831	0.00274	-0.00798	-0.00291	-0.02195	-0.0018	0.00217	0.02089	-0.01358	0.04482	0.01213	0.02894	0.02789	0.02122	0.00965	0.01194	-0.02138	-0.02381
1219.05	-0.02405	-0.18202	-0.11591	-0.0418	-0.03084	-0.01444	-0.03353	-0.035	-0.06853	-0.03754	-0.04204	-0.02291	-0.06026	0.00209	-0.0184	-0.00444	-0.00814	0.00219	-0.03658	-0.01434	-0.05104	-0.048
1215.56	0.0036	-0.11119	-0.0644	0.01191	0.03619	0.06441	0.02467	0.02016	0.0104	0.02222	0.0222	0.0303	-0.00316	0.0532	0.0262	0.03435	0.02194	0.02524	0.03099	0.03407	0.00896	-0.02091
1212.06	0.03416	-0.05745	-0.04624	0.03335	0.05953	0.08719	0.0373	0.02262	0.03537	0.04001	0.06752	0.04389	0.0068	0.05165	0.03489	0.03804	-0.00502	0.00294	0.01299	0.01065	0.01546	-0.03021
1208.56	0.09523	0.01116	0.02312	0.08343	0.09131	0.10849	0.07879	0.05428	0.07229	0.07838	0.0873	0.07177	0.0548	0.06437	0.07717	0.05264	0.01794	0.01591	0.02408	0.0382	0.03838	0.00767
1205.06	0.10672	0.00836	0.04086	0.04675	0.07645	0.05484	0.04425	0.03059	0.01565	0.02683	0.02077	0.01758	0.01758	0.01896	0.03686	0.00129	-0.0357	-0.0056	-0.0266	-0.02443	-0.00383	-0.02863
1201.57	0.11824	0.04307	0.0685	0.05003	0.04761	0.03464	0.03028	0.02821	0.00652	0.00486	-0.00295	0.0077	-0.00952	-0.00501	0.00267	-0.03682	-0.04084	0.00748	-0.03811	-0.04227	-0.00647	-0.01146
1198.07	0.06832	0.04355	0.04802	0.000923335	-0.02091	-0.02873	-0.0178	-0.01273	-0.0523	-0.06381	-0.072	-0.05688	-0.08453	-0.07398	-0.06611	-0.10366	-0.08429	-0.04091	-0.08225	-0.10274	-0.05862	-0.04909
1194.57	0.01211	0.08495	0.0681	0.01015	-0.01516	-0.03479	-0.02223	0.00394	-0.02868	-0.0364	-0.03595	-0.03847	-0.05395	-0.04754	-0.061	-0.09272	-0.03442	-0.02595	-0.0533	-0.07822	-0.02698	-0.00673
1191.08	-0.09841	0.05934	0.01492	-0.01238	-0.06525	-0.07028	-0.05946	-0.03272	-0.0448	-0.04986	-0.04677	-0.04564	-0.04036	-0.04435	-0.0528	-0.04662	-0.02986	-0.04991	-0.0689	-0.07463	-0.01912	-0.01268
1187.58	-0.23661	0.03458	-0.01252	-0.035	-0.11387	-0.11429	-0.08127	-0.03667	-0.02893	-0.05431	-0.05339	-0.05056	-0.01929	-0.03133	-0.03599	-0.01358	-0.00888	-0.03299	-0.03084	-0.0304	-0.00225	0.00499
1184.08	-0.41482	-0.00725	-0.04101	-0.05982	-0.1713	-0.16711	-0.0944	-0.02685	0.00668	-0.05133	-0.05987	-0.05023	0.01981	-0.00483	0.00184	0.03404	0.02532	0.00901	0.03786	0.04506	0.02476	0.03485
1180.58	-0.63709	-0.0668	-0.07073	-0.08627	-0.23724	-0.22824	-0.09725	-0.00132	0.06477	-0.03844	-0.06361	-0.04218	0.08011	0.03774	0.06352	0.09922	0.07545	0.07823	0.1399	0.1544	0.06392	0.07878

## Sheet: Figure 5b
Wavenumber (cm-1)	Gain (x10^-4)	Gain (x10^-4)	Gain (x10^-4)	Gain (x10^-4)	Gain (x10^-4)	Gain (x10^-4)	Gain (x10^-4)	Gain (x10^-4)	Gain (x10^-4)	Gain (x10^-4)	Gain (x10^-4)	Gain (x10^-4)	Gain (x10^-4)	Gain (x10^-4)	Gain (x10^-4)	Gain (x10^-4)	Gain (x10^-4)	Gain (x10^-4)	Gain (x10^-4)	Gain (x10^-4)	Gain (x10^-4)	Gain (x10^-4)
	0	0.1	0.2	0.4	0.5	0.6	0.8	1	1.25	1.5	1.75	2	2.5	5	7	10	25	50	75	100	500	1000
1852.02	0.10389	-0.32247	-0.88192	0.07518	0.22785	0.11028	0.2104	0.04042	0.06033	0.17361	0.18429	-0.10555	0.29082	0.21234	0.11592	-0.47704	-0.14254	0.13137	0.1962	0.08198	-0.00108	-0.06164
1848.52	0.03828	-0.30506	-0.63442	0.00287	0.06228	0.03741	0.05713	0.03525	0.02381	0.06857	0.0485	-0.04986	0.09418	0.09876	0.0482	-0.32826	-0.12143	0.08052	0.07752	0.02112	0.01191	-0.06287
1845.03	-0.01529	-0.27667	-0.42151	-0.04981	-0.06966	-0.01819	-0.06384	0.0299	-0.00157	-0.0127	-0.05323	-0.00611	-0.06353	0.00822	-0.00402	-0.19794	-0.09524	0.03545	-0.0166	-0.02373	0.0186	-0.05515
1841.53	-0.05584	-0.2379	-0.24128	-0.08343	-0.1688	-0.05718	-0.15358	0.02378	-0.017	-0.07154	-0.12263	0.02567	-0.18299	-0.06039	-0.04134	-0.08724	-0.06611	-0.00289	-0.08732	-0.05361	0.01956	-0.04027
1838.03	-0.08241	-0.18929	-0.09195	-0.09845	-0.23589	-0.08011	-0.21302	0.01636	-0.02351	-0.10915	-0.16125	0.04549	-0.26477	-0.10813	-0.06428	0.00279	-0.03599	-0.03359	-0.1357	-0.06943	0.01533	-0.01993
1834.54	-0.09412	-0.13137	0.02817	-0.09529	-0.2716	-0.08747	-0.24301	0.00719	-0.02205	-0.1266	-0.17052	0.05339	-0.30939	-0.13591	-0.07329	0.07122	-0.00668	-0.0558	-0.16271	-0.07204	0.00644	0.00432
1831.04	-0.09017	-0.06458	0.12069	-0.07429	-0.27653	-0.07969	-0.24429	-0.00414	-0.01346	-0.12485	-0.15172	0.04948	-0.3173	-0.14459	-0.06878	0.1172	0.02018	-0.06868	-0.16923	-0.0622	-0.00662	0.03102
1827.54	-0.04875	0.12682	0.23041	0.08052	-0.26897	-0.03046	-0.2402	-0.01129	-0.08452	0.00591	-0.10399	-0.03605	-0.21583	-0.10249	-0.01137	0.05269	0.0754	-0.03133	-0.28266	-0.03911	-0.06804	0.04966
1824.04	0.01721	0.22891	0.04493	0.09993	-0.12624	0.08644	0.0077	-0.05447	-0.029	-0.00856	0.09404	-0.15316	-0.03488	0.02203	0.10389	0.1035	0.12841	-0.04829	-0.25383	0.14741	-0.12054	0.10422
1820.55	0.11728	0.38715	0.07607	0.12348	-0.0274	0.15736	0.0857	0.02532	0.03881	-0.0067	0.28389	-0.04517	0.02738	0.05342	0.07792	0.09276	0.22425	-0.03947	-0.11429	0.19318	-0.07173	0.08357
1817.05	0.14428	0.33756	0.06088	0.19847	0.05753	0.1431	0.07658	-0.01285	0.03718	0.08671	0.23074	-0.00337	-0.01452	0.03197	0.03791	0.0726	0.15345	-0.09749	-0.10051	0.03163	-0.11154	0.03051
1813.55	0.19047	0.34616	0.16009	0.27735	0.31189	0.17242	0.2051	-0.06069	0.1047	0.19384	0.27127	0.05471	0.04821	0.05674	0.13851	0.19237	0.18942	-0.03625	0.10707	0.12403	-0.06538	0.03205
1810.06	0.07093	0.07473	0.12947	0.09337	0.23975	0.01108	0.19683	-0.18194	0.02252	0.03832	0.09192	-0.01141	0.06563	0.04718	0.03461	0.05684	0.02332	-0.05382	0.15471	0.0486	-0.23545	0.02312
1806.56	0.24743	0.13488	0.19826	0.25091	0.33892	0.02354	0.19631	-0.10201	0.21288	0.1124	0.17397	0.02289	0.16426	0.15019	0.14738	0.06105	-0.02766	0.0479	0.29076	0.1503	-0.10235	0.10611
1803.06	0.15412	0.06974	0.17904	0.11533	0.29732	-0.02342	0.09784	-0.0566	0.17384	0.06336	0.13389	0.07397	0.20573	0.04534	0.00863	0.00689	-0.13535	-0.08628	0.28932	0.14134	-0.07444	0.02485
1799.56	0.07261	-0.00838	0.03572	0.07086	0.23638	-0.08141	0.05881	-0.0353	0.13373	0.07164	-0.000364856	0.20053	0.22959	-0.03988	-0.0278	-0.03195	-0.23239	-0.04971	0.19403	0.10635	-0.01787	0.06573
1796.07	0.03115	0.0327	-0.03999	-0.025	0.18578	-0.05447	0.17202	0.1422	0.1754	0.18164	-0.00742	0.21228	0.26663	0.10928	0.04321	-0.00856	-0.18921	0.03807	0.17209	0.05254	0.15214	0.14716
1792.57	-0.06208	0.02772	0.02865	-0.03642	0.1143	0.06227	0.16239	0.17368	0.10198	0.12422	-0.03524	0.04124	0.14466	0.12294	0.02758	-0.04531	-0.27975	0.04641	0.10616	-0.01695	0.17071	0.04098
1789.07	-0.02125	0.01287	0.01434	-0.01412	0.01503	0.04684	0.11153	0.15871	0.04515	0.09524	-0.04206	-0.00428	0.10663	0.1019	-0.03282	-0.1133	-0.23648	0.00464	0.04776	0.01949	0.14333	-0.02036
1785.58	-0.0824	-0.10079	-0.03061	-0.11581	-0.1535	0.06758	0.0018	0.10247	0.00676	0.03129	-0.08332	-0.11709	0.02371	-0.00931	-0.04898	-0.18954	-0.35532	0.09414	-0.07899	-0.05826	0.08466	-0.12582
1782.08	0.00525	-0.22411	-0.19705	-0.21087	-0.04192	0.15234	0.0433	0.11852	0.0025	-0.00548	-0.01636	-0.10515	0.05508	0.06036	-0.0477	-0.11853	-0.38259	0.15374	-0.14114	0.01074	0.07593	-0.17229
1778.58	0.01526	-0.26776	-0.19788	-0.16782	-0.11143	0.14527	-0.15955	0.15457	-0.08849	-0.05672	-0.06551	-0.0529	-0.04216	-0.03848	-0.11971	-0.16356	-0.37096	0.07303	-0.24002	-0.07261	-0.02904	-0.35411
1775.08	-0.15853	-0.35552	-0.25799	-0.13165	-0.15199	0.05885	-0.15443	0.01905	-0.21029	-0.06245	-0.18808	-0.13422	-0.17051	-0.05862	-0.13196	-0.22374	-0.4002	-0.02914	-0.3932	-0.20816	-0.12797	-0.44077
1771.59	-0.14069	-0.34145	-0.26037	-0.14573	-0.17778	0.01553	-0.0783	-0.0454	-0.16312	-0.14576	-0.2158	-0.10228	-0.18455	-0.06488	-0.02847	-0.13695	-0.2786	0.02588	-0.26621	-0.18451	-0.16597	-0.43126
1768.09	-0.13535	-0.4086	-0.25804	-0.13716	-0.20428	-0.04553	-0.08137	-0.02602	-0.15164	-0.20182	-0.23257	-0.05098	-0.11284	0.0075	0.0488	-0.05265	-0.18846	0.079	-0.25683	-0.06605	-0.15035	-0.41012
1764.59	-0.07093	-0.30755	-0.10488	-0.03013	-0.1387	-0.0972	-0.0818	-0.00839	-0.06662	-0.07184	-0.20353	0.02455	-0.03104	0.05019	0.19021	0.02471	-0.10342	0.10498	-0.21037	0.0228	-0.05159	-0.2085
1761.1	0.0092	-0.11937	0.02104	0.05402	-0.08135	-0.0349	-0.00588	0.04548	-0.02266	0.04969	-0.05244	0.17995	0.09349	0.10853	0.16967	0.14405	0.07139	0.10409	-0.09816	0.0806	-0.00104	-0.06746
1757.6	-0.0114	-0.1078	0.02996	0.0576	-0.14153	-0.11404	-0.0398	-0.06004	-0.10295	0.07706	-0.01293	0.20045	0.02384	0.0742	0.12847	0.14074	0.05555	0.05761	-0.14906	0.04367	-0.00466	0.05081
1754.1	0.03065	-0.01742	0.10979	0.03401	-0.13965	-0.13052	0.0281	-0.03261	-0.01371	0.14011	0.05662	0.14868	0.01363	0.13286	0.12891	0.14795	0.1194	0.07881	-0.06106	0.03269	0.06097	0.10201
1750.61	0.03466	0.02087	0.18112	0.05233	-0.13475	-0.17475	0.07084	-0.1271	0.00736	0.15352	0.07771	0.05562	0.01973	0.07124	0.03493	0.18384	0.10798	0.10011	-0.04539	0.0802	0.10157	0.09392
1747.11	0.07097	0.04982	0.13221	0.04273	-0.13549	-0.22509	0.02321	-0.19024	-0.02367	0.09306	0.09501	0.03455	-0.01546	-0.03613	-0.04754	0.09499	0.08543	0.10786	-0.08475	0.05297	0.0769	0.06996
1743.61	0.05479	-0.09505	0.06719	-0.07617	-0.22196	-0.26614	-0.06457	-0.25997	0.03089	-0.00245	0.08332	-0.07348	-0.08013	-0.13268	-0.07978	0.06256	-0.07073	0.07925	-0.14461	-0.000183497	-0.03163	-0.04717
1740.11	0.05029	-0.12398	0.00318	-0.07973	-0.15238	-0.23871	-0.13074	-0.22536	0.03247	-0.03929	0.10906	-0.08162	-0.03002	-0.04662	-0.0795	0.0625	-0.13656	-0.00718	-0.12628	-0.01935	0.02332	-0.05503
1736.62	-0.00783	-0.08735	0.04518	-0.01434	-0.09771	-0.13883	-0.1478	-0.15832	-0.01547	-0.06485	0.09377	-0.04057	-0.00714	-0.05302	-0.08873	-0.00114	-0.17834	-0.06208	-0.16417	-0.04092	0.00101	-0.08127
1733.12	-0.07965	-0.11158	-0.02587	-0.04571	-0.08557	-0.15545	-0.10585	-0.13233	-0.04907	-0.05308	0.01228	-0.05487	-0.06324	-0.04875	-0.09996	-0.06653	-0.1865	-0.14133	-0.15145	-0.09596	-0.04327	-0.16549
1729.62	-0.08752	-0.07025	-0.07871	-0.03464	-0.04758	-0.13914	-0.06116	-0.11479	0.000128668	-0.14511	-0.02691	-0.0686	-0.00291	-0.03024	-0.00627	-0.07574	-0.13558	-0.11132	-0.0578	-0.10698	-0.06423	-0.1465
1726.13	-0.03762	-0.1284	-0.13937	-0.01554	0.00222	-0.09429	-0.03748	-0.019	-0.00893	-0.1734	0.02528	-0.04961	0.03151	0.04175	0.04672	0.00423	-0.04555	-0.07272	-0.01837	-0.03296	-0.02438	-0.08983
1722.63	-0.01717	-0.04166	-0.10825	0.026	0.01603	-0.07049	-0.04632	-0.02174	0.02829	-0.12291	0.01043	0.04376	0.06013	0.06039	0.04475	0.05398	0.05867	-0.05724	0.01838	-0.02786	0.02816	-0.02564
1719.13	0.10137	0.08669	-0.01458	0.13373	0.14434	0.12133	0.03472	0.09548	0.07266	-0.00999	0.11962	0.15818	0.14467	0.17447	0.16405	0.10694	0.20828	0.01723	0.13193	0.05488	0.09159	0.10329
1715.63	0.02888	0.07725	-0.03364	0.07451	0.08989	0.08773	-0.03932	0.06056	0.00598	-0.00427	0.03465	0.1147	-0.01418	0.1243	0.13685	0.07345	0.14734	0.00656	0.0872	0.03245	0.02422	0.08798
1712.14	0.04287	0.16719	0.00817	0.11084	0.16985	0.11738	0.06194	0.17189	0.09229	0.04134	0.00173	0.14861	0.02435	0.16821	0.14266	0.11664	0.22135	0.08022	0.18776	0.09969	0.09226	0.12528
1708.64	0.05923	0.15439	-0.03736	0.07268	0.14581	0.08519	0.11453	0.15717	0.05741	0.05597	-0.0501	0.0869	-0.01668	0.09346	0.12421	0.14455	0.20782	0.07303	0.18927	0.10311	0.07887	0.17092
1705.14	0.08329	0.16956	-0.03131	0.06547	0.19318	0.12014	0.128	0.19256	0.09138	0.00212	-0.03128	0.05437	0.0015	0.01259	0.07464	0.0652	0.17711	0.05377	0.17132	0.08673	0.05913	0.1699
1701.65	0.04133	0.10005	-0.08553	-0.000656096	0.11204	0.06047	0.07588	0.12111	0.12054	-0.03388	-0.02401	-0.02106	-0.01413	-0.08622	0.02616	0.0622	0.09493	-0.01587	0.11387	0.03009	0.017	0.12388
1698.15	0.01303	0.13015	-0.02475	0.0097	0.11886	0.09703	0.09892	0.13563	0.12927	-0.01883	0.05248	0.01807	0.055	-0.04775	0.04345	0.05112	0.09685	-0.05116	0.11337	0.01884	0.05102	0.12745
1694.65	0.01818	0.14086	0.00838	0.04213	0.09666	0.1209	0.09043	0.10467	0.09765	0.000665428	0.05374	0.0144	0.07636	-0.06376	-0.04072	0.00961	0.07158	-0.05152	0.0272	0.05614	0.02709	0.06989
1691.16	0.03241	0.14352	0.02926	0.04556	0.07564	0.08004	0.06007	0.05444	0.06516	0.03421	0.06127	-0.03358	0.07973	-0.02718	-0.06387	-0.03915	0.02534	-0.10717	0.02395	0.05133	-0.00817	0.02238
1687.66	0.01053	0.10097	0.00669	0.00199	-0.0129	0.03543	0.02662	-0.07059	0.03413	0.00184	0.05589	-0.06336	0.0596	-0.06421	-0.06859	-0.07448	-0.03388	-0.11336	0.01318	-0.0043	-0.0626	-0.05299
1684.16	0.02091	0.05309	-0.00791	0.01193	-0.02045	0.04089	0.02832	-0.10438	0.01301	0.00783	0.06628	-0.02473	0.0316	-0.06984	-0.095	-0.06108	-0.00973	-0.0839	-0.01043	0.01997	-0.03771	-0.07253
1680.66	0.0356	0.1061	0.05586	0.06172	0.01692	0.03001	0.02767	-0.10862	0.05304	0.05558	0.09998	0.04385	0.07805	-0.04661	-0.05163	-0.01434	0.01215	-0.05942	-0.01116	0.08916	0.04987	-0.04853
1677.17	0.02172	0.13668	0.14697	0.08361	0.03445	0.06443	0.04905	-0.0451	0.09237	0.10375	0.0941	0.0615	0.03717	-0.01569	0.01448	0.00363	-0.02829	0.000614888	-0.02609	0.10095	0.05533	-0.03752
1673.67	0.03374	0.08619	0.19465	0.05261	0.00809	0.01342	0.01689	-0.05549	0.03565	0.10873	0.04094	0.06776	-0.04824	-0.04171	0.02443	-0.00194	-0.06437	0.03675	-0.02671	0.06569	0.0361	-0.06827
1670.17	0.08478	0.11356	0.25162	0.06764	0.04647	0.03957	0.02202	0.004	0.07684	0.14416	0.03055	0.06509	-0.0294	0.01283	0.01553	0.01705	-0.01578	0.09205	0.01886	0.07868	0.08431	-0.01103
1666.68	0.08614	0.07861	0.19747	0.03439	0.01765	0.01379	0.03124	0.01761	0.03167	0.15003	-0.02613	0.00412	-0.08451	-0.01882	-0.01384	0.01727	-0.02704	0.07056	0.0043	0.05053	0.03956	0.00654
1663.18	0.0713	0.03406	0.19	0.04698	0.05262	0.04369	0.06234	0.08665	0.02867	0.1318	-0.041	-0.01233	-0.02906	-0.01174	-0.02822	-0.00561	-0.04136	0.06716	0.03226	0.05705	0.00823	0.00016583
1659.68	0.08516	0.05249	0.21622	0.10325	0.03187	0.06347	0.10999	0.10503	0.03295	0.12431	-0.01052	0.01863	0.01374	0.01712	-0.01121	0.03592	0.03649	0.08893	0.0342	0.07124	0.02737	0.04681
1656.18	0.06443	0.06015	0.20973	0.0878	0.02732	0.07231	0.10087	0.09117	0.01371	0.0737	0.00864	-0.0127	0.03827	0.03487	0.000558225	0.00829	0.04169	0.07852	0.01928	0.07183	-0.03285	0.04324
1652.69	0.09658	0.08757	0.19718	0.10231	0.06106	0.08441	0.07743	0.08366	0.04033	0.06284	0.01301	-0.01452	0.06688	0.06592	-0.02033	0.03363	0.04089	0.07181	-0.02205	0.10978	-0.03659	0.05733
1649.19	0.04435	0.08116	0.14615	0.08725	0.05689	0.04442	0.05085	0.01207	0.00473	0.03492	0.00621	-0.05224	0.03368	0.11053	0.00225	-0.04276	0.02113	0.00595	-0.02838	0.0372	-0.07351	0.02339
1645.69	-0.00111	0.07349	0.07644	0.05895	0.03591	0.04662	0.04579	-0.0435	-0.02248	0.01748	-0.04891	-0.04989	0.03241	0.03463	-0.01104	-0.03975	0.00616	-0.0016	-0.04291	-0.02673	-0.08564	-0.01877
1642.2	-0.02711	0.05713	0.00997	0.04668	0.06123	0.04381	0.03306	-0.06946	-0.04498	-0.00337	-0.07098	-0.02736	0.01862	-0.000962357	-0.01085	-0.04045	0.00451	0.000239528	-0.05375	-0.02699	-0.07374	-0.01049
1638.7	-0.0675	0.0119	-0.07543	0.01693	0.01945	-0.01192	-0.00403	-0.10221	-0.08625	-0.06173	-0.02486	-0.0699	-0.01727	-0.04141	-0.00395	-0.01915	-0.02925	-0.05908	-0.08302	-0.04072	-0.07471	-0.02804
1635.2	-0.07886	-0.02226	-0.11063	-0.01054	-0.03592	-0.02275	-0.03504	-0.11657	-0.10546	-0.11612	-0.04152	-0.10472	-0.06909	-0.06431	-0.04859	-0.03828	-0.05827	-0.06556	-0.11376	-0.06521	-0.09722	-0.06836
1631.71	-0.01489	-0.0383	-0.08989	-0.01599	-0.02884	-0.02613	-0.02356	-0.13317	-0.10667	-0.09538	-0.00378	-0.08938	-0.07449	-0.04575	-0.00456	-0.01082	-0.03672	-0.05235	-0.06803	-0.0917	-0.07322	-0.04426
1628.21	-0.00247	-0.02672	-0.07934	-0.05861	-0.04938	-0.03404	-0.0114	-0.08525	-0.09222	-0.08707	-0.00764	-0.0744	-0.0716	-0.02273	-0.02118	-0.02449	-0.02673	-0.03707	-0.07282	-0.10633	-0.05268	-0.05404
1624.71	-0.01807	-0.04816	-0.09054	-0.07712	-0.08117	-0.05083	0.000922754	-0.02296	-0.1027	-0.07003	-0.01559	-0.04554	-0.05548	-0.03031	-0.01426	0.00023058	-0.05457	-0.01735	-0.03041	-0.06455	-0.02488	-0.06311
1621.21	-0.01591	-0.08298	-0.05903	-0.07039	-0.09737	-0.04648	-0.01843	0.03894	-0.121	-0.08681	-0.01576	-0.00633	-0.02615	-0.06179	-0.02101	-0.01317	-0.07462	0.00358	0.01026	-0.02542	0.01154	-0.05699
1617.72	0.00653	-0.06784	-0.00638	-0.03154	-0.09342	-0.03651	0.01089	0.05093	-0.09505	-0.08686	0.01086	0.0563	0.00776	-0.02255	-0.01446	0.00725	-0.03923	0.01008	0.02941	-0.01536	0.05758	-0.00897
1614.22	0.00945	-0.03672	0.01642	-0.03344	-0.05824	-0.02199	-0.00195	0.07589	-0.06815	-0.0525	0.00581	0.04569	0.05773	-0.01469	0.0178	0.01286	-0.05179	-0.00168	0.05358	-0.00504	0.0847	0.00501
1610.72	0.01826	0.0007687	0.04667	-0.00521	0.00912	-0.00617	0.01554	0.10627	0.00205	0.02274	0.02003	0.07223	0.08414	0.04184	0.04994	0.02145	-0.02901	0.0125	0.05117	0.01644	0.11788	0.03031
1607.23	0.0021	-0.01022	0.01133	0.01538	0.05034	-0.01501	0.02913	0.07623	0.03501	0.0333	0.01013	0.08736	0.07675	0.05723	0.07187	-0.01791	-0.0067	0.02521	0.04784	6.96662e-05	0.11538	0.02606
1603.73	0.01084	-0.03282	0.00661	0.04042	0.07696	0.02144	0.04523	0.0815	0.10188	0.09339	0.00578	0.11852	0.11817	0.06156	0.07686	-0.00964	0.01597	0.06894	0.07832	-0.01166	0.11128	0.05486
1600.23	-0.01181	-0.10709	-0.0694	0.04804	0.08798	0.00565	0.01447	0.05103	0.08159	0.09154	0.00957	0.10011	0.10694	0.04976	0.05988	-0.00354	0.00448	0.03493	0.06902	-0.04215	0.09024	0.04217
1596.73	-0.03833	-0.17858	-0.16186	-0.01629	0.02221	-0.04559	-0.02952	-0.00334	0.04847	0.0427	0.01421	0.03709	0.06808	0.04733	0.02234	-0.00184	-0.00102	0.00362	0.06148	-0.06194	0.04635	0.04902
1593.24	-0.0138	-0.18887	-0.16642	-0.0204	0.02485	-0.01018	-0.03439	-0.01785	0.04575	0.04283	0.00623	0.01767	0.06534	0.08355	0.0287	0.02201	0.03044	0.02907	0.07255	-0.0307	0.01879	0.05505
1589.74	-0.02418	-0.23111	-0.19211	-0.06713	0.01334	-0.01446	-0.06025	-0.04008	0.03226	0.02789	-0.00214	-0.00183	0.04146	0.09906	0.03576	0.02381	0.03299	0.03056	0.0633	-0.04672	-0.01266	0.03699
1586.24	-0.05485	-0.26291	-0.23957	-0.12666	-0.02883	-0.02633	-0.06206	-0.0349	0.01786	0.00495	-0.02087	0.00252	0.0261	0.09416	0.0054	-0.00277	0.02724	0.03031	0.01686	-0.05109	-0.05031	-0.01946
1582.75	-0.07898	-0.27873	-0.27723	-0.15503	-0.07262	-0.04037	-0.09847	-0.01837	0.00806	-0.00523	0.00267	-5.68956e-05	-0.01311	0.05409	0.01019	-0.00472	0.00773	0.03723	0.00827	-0.03044	-0.03701	-0.02671
1579.25	-0.0948	-0.28595	-0.29793	-0.16249	-0.09871	-0.04991	-0.10142	-0.01197	0.00409	-0.05032	0.00187	-0.00112	-0.02921	0.02791	0.000204152	0.01057	0.00988	0.03308	-0.000669205	-0.00717	-0.02552	-0.01189
1575.75	-0.12479	-0.27577	-0.30231	-0.14604	-0.09098	-0.04499	-0.08379	-0.00117	-0.00153	-0.06241	-0.01746	0.00683	-0.04988	0.01655	-0.0132	0.02774	0.014	0.04162	0.00832	0.000485359	-0.000837956	0.02013
1572.26	-0.1374	-0.27494	-0.30125	-0.13707	-0.07538	-0.01174	-0.0797	0.02182	0.01206	-0.02399	-0.000267242	0.01542	-0.01564	0.00694	0.01932	0.04289	0.04422	0.05843	0.02464	0.02969	0.02982	0.04793
1568.76	-0.13674	-0.26172	-0.32012	-0.1175	-0.06152	0.00194	-0.05409	0.04208	0.04878	0.01892	0.02919	0.0377	-0.01817	0.03821	0.06345	0.04108	0.05204	0.09425	0.02742	0.05327	0.06351	0.05756
1565.26	-0.16292	-0.27676	-0.30803	-0.0902	-0.0222	0.03015	0.01015	0.07673	0.09216	0.06419	0.06253	0.08158	0.00986	0.08408	0.1289	0.06624	0.08473	0.14594	0.07206	0.06754	0.12175	0.09043
1561.76	-0.2179	-0.36621	-0.36938	-0.13498	-0.0665	-0.00587	0.00805	0.06159	0.07903	0.07565	0.04912	0.05064	0.03794	0.07678	0.09881	0.0529	0.0704	0.14156	0.08023	0.04766	0.09463	0.07921
1558.27	-0.24352	-0.44003	-0.45803	-0.17279	-0.10049	-0.02991	-0.01238	0.03734	0.05236	0.05625	0.03862	0.04365	0.03967	0.04857	0.07499	0.07047	0.07948	0.12445	0.0931	0.03226	0.09695	0.08426
1554.77	-0.30145	-0.52698	-0.57943	-0.26162	-0.16763	-0.09406	-0.06564	-0.02464	-0.000678619	0.01778	-0.000884093	0.00381	0.01873	0.03718	0.03581	0.06966	0.07073	0.11642	0.08089	0.02738	0.04388	0.06854
1551.27	-0.32585	-0.58785	-0.65252	-0.31203	-0.20465	-0.12337	-0.12636	-0.07013	-0.02366	-0.00396	-0.02158	-0.01708	0.02966	0.0417	0.03945	0.0739	0.0672	0.10793	0.0541	0.02001	0.02011	0.03847
1547.78	-0.36667	-0.65806	-0.73157	-0.36764	-0.26544	-0.17401	-0.18179	-0.12985	-0.0614	-0.02546	-0.038	-0.03493	0.01935	0.03066	0.02273	0.05438	0.06632	0.09501	0.04519	-0.00734	-0.01083	0.01566
1544.28	-0.38362	-0.70399	-0.80755	-0.40936	-0.31528	-0.2301	-0.20859	-0.15321	-0.07982	-0.02071	-0.07581	-0.04602	0.00144	0.01372	0.03085	0.04677	0.05414	0.0554	0.02617	-0.02389	-0.00943	-0.02182
1540.78	-0.37958	-0.71558	-0.83926	-0.41327	-0.3414	-0.27911	-0.22758	-0.15278	-0.07486	-0.03772	-0.06569	-0.04025	0.00189	-0.00497	0.03922	0.08205	0.07143	0.04905	0.03467	-0.02393	0.00483	-0.00453
1537.28	-0.3904	-0.72178	-0.8411	-0.41965	-0.34478	-0.28827	-0.18975	-0.16452	-0.06131	-0.04362	-0.05281	-0.01761	0.01436	0.00968	0.05283	0.13757	0.08699	0.06222	0.05518	0.00241	0.04504	0.01589
1533.79	-0.35447	-0.68337	-0.79992	-0.38047	-0.30521	-0.2608	-0.17856	-0.15055	-0.04769	-0.04243	-0.03232	0.02634	0.00824	0.02645	0.08066	0.14901	0.1241	0.07669	0.07266	0.02073	0.07415	0.0313
1530.29	-0.28212	-0.61472	-0.73326	-0.33676	-0.24143	-0.21495	-0.13888	-0.09976	0.01371	0.01075	0.03796	0.07742	0.07601	0.07835	0.1505	0.17782	0.15085	0.09478	0.09857	0.04841	0.08655	0.03419
1526.79	-0.20863	-0.52497	-0.63076	-0.27727	-0.17912	-0.15475	-0.08034	-0.04152	0.06555	0.04759	0.06817	0.11723	0.11401	0.15059	0.19235	0.17603	0.16587	0.1044	0.10744	0.09697	0.10468	0.01917
1523.3	-0.1835	-0.4408	-0.50726	-0.22028	-0.11094	-0.08713	0.000688748	0.02249	0.0949	0.08664	0.11279	0.14746	0.15793	0.20109	0.21796	0.19634	0.18599	0.12233	0.12608	0.11644	0.10075	0.02396
1519.8	-0.12468	-0.3726	-0.40244	-0.14009	-0.0565	-0.02813	0.06323	0.06448	0.13752	0.11212	0.17077	0.15926	0.19932	0.21783	0.20002	0.22675	0.19806	0.1288	0.14066	0.14417	0.08812	0.04369
1516.3	-0.05766	-0.27657	-0.27772	-0.05372	0.02621	0.05321	0.11055	0.11908	0.1717	0.13769	0.23747	0.18314	0.22072	0.23229	0.20205	0.25173	0.22631	0.13347	0.16131	0.18874	0.09396	0.08284
1512.81	-0.03001	-0.1937	-0.18576	0.01217	0.09518	0.09968	0.1288	0.11658	0.17393	0.14523	0.2504	0.15335	0.21829	0.22264	0.19187	0.24349	0.21708	0.128	0.11533	0.1871	0.07706	0.09163
1509.31	0.04256	-0.06805	-0.06808	0.09074	0.1582	0.15827	0.14365	0.13669	0.19764	0.17243	0.26708	0.15172	0.23159	0.22592	0.18646	0.23061	0.20688	0.1118	0.11168	0.16101	0.06365	0.09101
1505.81	0.07013	0.01863	0.02762	0.13839	0.18382	0.1821	0.18009	0.13557	0.17986	0.17695	0.25303	0.12105	0.20597	0.19634	0.16593	0.18611	0.19375	0.10195	0.11612	0.14606	0.04741	0.08736
1502.31	0.10156	0.06129	0.08375	0.15847	0.18554	0.18788	0.18874	0.14663	0.174	0.18241	0.20894	0.09847	0.18734	0.17415	0.15381	0.15653	0.14937	0.08008	0.12179	0.12653	0.08422	0.0759
1498.82	0.10809	0.11824	0.11704	0.17395	0.16482	0.17227	0.1745	0.13966	0.15101	0.13312	0.19107	0.07449	0.16504	0.12825	0.09999	0.1455	0.12583	0.07961	0.12049	0.10071	0.08216	0.0869
1495.32	0.1151	0.15979	0.15679	0.17212	0.16181	0.17743	0.19827	0.12483	0.13528	0.13018	0.16643	0.07623	0.1364	0.10589	0.09577	0.12175	0.10197	0.07729	0.11449	0.10225	0.1027	0.09335
1491.82	0.11443	0.17587	0.15594	0.14226	0.13416	0.14954	0.13042	0.10209	0.07948	0.08314	0.10762	0.0377	0.07913	0.0531	0.05146	0.0399	0.05621	0.03261	0.08517	0.06757	0.06208	0.06127
1488.33	0.13207	0.20435	0.15019	0.12001	0.13054	0.11864	0.10022	0.09578	0.05904	0.04762	0.05348	0.02429	0.06423	0.01906	0.01937	-0.01957	0.01597	0.0194	0.06642	0.04398	0.04411	0.0298
1484.83	0.13464	0.20371	0.14947	0.10488	0.10653	0.08961	0.06491	0.07406	0.03773	0.02592	-0.00714	0.00975	0.03257	0.00288	-0.0483	-0.06264	-0.02883	-0.01296	0.03781	0.02839	0.01526	-0.00271
1481.33	0.1133	0.1992	0.15035	0.07529	0.06064	0.05755	0.0369	0.05372	-0.00705	0.01032	-0.04882	0.00364	0.00757	-0.04428	-0.08794	-0.06767	-0.06972	-0.0202	0.00559	-0.00897	-0.00631	-0.0261
1477.83	0.08761	0.17919	0.15371	0.07341	0.03526	0.04209	0.01938	0.02324	-0.00713	0.01292	-0.04596	-0.00575	-0.00871	-0.07686	-0.10162	-0.05638	-0.06626	-0.02464	-0.00767	-0.01246	-0.01413	-0.01133
1474.34	0.04801	0.16932	0.15923	0.04428	0.01409	0.01935	-0.01019	-0.01475	-0.04809	-0.01675	-0.07289	-0.03569	-0.03836	-0.11722	-0.13465	-0.09339	-0.06975	-0.06428	-0.0427	-0.02862	-0.03855	-0.00534
1470.84	0.01502	0.16846	0.16837	0.04149	0.02305	0.01149	-0.01425	-0.05251	-0.0678	-0.02954	-0.08199	-0.05264	-0.06364	-0.14113	-0.15329	-0.10914	-0.07184	-0.07913	-0.06507	-0.06009	-0.06176	-0.01453
1467.34	-0.02859	0.17866	0.16337	0.032	0.00762	-0.00116	-0.01708	-0.06295	-0.08282	-0.04355	-0.10161	-0.07352	-0.07958	-0.15258	-0.17041	-0.12597	-0.06949	-0.09286	-0.06968	-0.0912	-0.07406	-0.04153
1463.85	-0.10576	0.13745	0.13826	0.00505	-0.01752	-0.03984	-0.01736	-0.07947	-0.09952	-0.08158	-0.11188	-0.10131	-0.09446	-0.17006	-0.17928	-0.1344	-0.07074	-0.1085	-0.08028	-0.09579	-0.07513	-0.04714
1460.35	-0.18172	0.09918	0.10745	-0.01599	-0.00905	-0.05605	-0.0321	-0.06899	-0.10972	-0.09468	-0.09705	-0.08449	-0.09348	-0.16303	-0.17845	-0.11124	-0.06261	-0.09185	-0.0535	-0.07818	-0.04709	-0.02714
1456.85	-0.27845	0.04987	0.04641	-0.04981	-0.0387	-0.09851	-0.07597	-0.08985	-0.14517	-0.16431	-0.10256	-0.12193	-0.12124	-0.19561	-0.19359	-0.11844	-0.06533	-0.1024	-0.06107	-0.07556	-0.0601	-0.01805
1449.86	-0.36404	0.0089	0.01356	-0.0656	-0.0326	-0.11736	-0.11209	-0.09115	-0.16573	-0.18562	-0.1095	-0.14357	-0.15034	-0.19773	-0.18171	-0.13693	-0.06132	-0.11789	-0.07421	-0.0674	-0.06914	-0.01659
1446.36	-0.46093	-0.0737	-0.05992	-0.12437	-0.07367	-0.18601	-0.18459	-0.13542	-0.22454	-0.24376	-0.15124	-0.18438	-0.19824	-0.23959	-0.22302	-0.19188	-0.09876	-0.15991	-0.09673	-0.11808	-0.10427	-0.04913
1442.86	-0.54992	-0.16255	-0.14504	-0.18488	-0.12411	-0.24978	-0.22278	-0.18361	-0.25854	-0.28194	-0.21677	-0.20716	-0.22453	-0.2863	-0.27621	-0.23595	-0.14363	-0.18056	-0.1281	-0.14868	-0.11977	-0.08142
1439.37	-0.65029	-0.24836	-0.21326	-0.22906	-0.15983	-0.29134	-0.26945	-0.21012	-0.28389	-0.29788	-0.25899	-0.2312	-0.26409	-0.31475	-0.31896	-0.23919	-0.18236	-0.20551	-0.158	-0.17125	-0.14326	-0.1124
1435.87	-0.77388	-0.35021	-0.30483	-0.32462	-0.24597	-0.35442	-0.33711	-0.28227	-0.34736	-0.34294	-0.3288	-0.27823	-0.32137	-0.38204	-0.36728	-0.26977	-0.22976	-0.23055	-0.2258	-0.20833	-0.17443	-0.13883
1432.37	-0.88224	-0.44372	-0.40241	-0.39936	-0.31978	-0.40301	-0.38825	-0.35063	-0.38977	-0.37857	-0.39238	-0.32607	-0.3737	-0.42572	-0.39808	-0.31516	-0.25667	-0.24697	-0.27474	-0.21734	-0.20504	-0.1451
1428.88	-0.98513	-0.54064	-0.49639	-0.48928	-0.38223	-0.46324	-0.44522	-0.42194	-0.46671	-0.43929	-0.47585	-0.37808	-0.43151	-0.4764	-0.44971	-0.38424	-0.29612	-0.27874	-0.32374	-0.25965	-0.25095	-0.16008
1425.38	-1.07861	-0.62347	-0.57053	-0.55956	-0.43777	-0.51234	-0.47088	-0.46012	-0.49936	-0.4624	-0.52733	-0.40292	-0.4616	-0.4839	-0.47703	-0.40194	-0.31332	-0.28651	-0.32824	-0.28407	-0.26591	-0.19619
1421.88	-1.2015	-0.72611	-0.69337	-0.67211	-0.52878	-0.57189	-0.53382	-0.524	-0.57576	-0.53437	-0.61215	-0.45469	-0.5034	-0.5398	-0.51675	-0.44544	-0.3442	-0.31387	-0.36923	-0.31312	-0.2806	-0.21743
1418.38	-1.30067	-0.81085	-0.80361	-0.74111	-0.57961	-0.63094	-0.58122	-0.55476	-0.60293	-0.56969	-0.63509	-0.47251	-0.51841	-0.55809	-0.52022	-0.44104	-0.35361	-0.30354	-0.36094	-0.30733	-0.26047	-0.19751
1414.89	-1.41173	-0.90912	-0.91236	-0.82277	-0.6343	-0.69874	-0.66043	-0.60104	-0.65159	-0.63099	-0.6571	-0.51163	-0.56248	-0.57623	-0.53122	-0.46468	-0.36757	-0.29102	-0.3522	-0.31084	-0.24852	-0.18129
1411.39	-1.53476	-1.03773	-1.05891	-0.91579	-0.71806	-0.78858	-0.75503	-0.66501	-0.72016	-0.71092	-0.72544	-0.55721	-0.62162	-0.63176	-0.55187	-0.51026	-0.38368	-0.31676	-0.36765	-0.34269	-0.26843	-0.2174
1407.89	-1.66208	-1.16163	-1.20428	-1.01164	-0.80798	-0.88318	-0.84913	-0.72793	-0.79736	-0.76306	-0.78467	-0.60028	-0.68259	-0.66049	-0.57973	-0.55626	-0.40603	-0.34705	-0.38906	-0.37397	-0.29076	-0.24764
1404.4	-1.79299	-1.34065	-1.38769	-1.15151	-0.92087	-1.00504	-0.93781	-0.81323	-0.87765	-0.81301	-0.84523	-0.64741	-0.72964	-0.73052	-0.61084	-0.60185	-0.43769	-0.3748	-0.40661	-0.42589	-0.30165	-0.29003
1400.9	-1.92724	-1.5329	-1.59	-1.27893	-1.04595	-1.12415	-1.02333	-0.88535	-0.94795	-0.86053	-0.91307	-0.69755	-0.76927	-0.79692	-0.64337	-0.62551	-0.46696	-0.3942	-0.4181	-0.43375	-0.30076	-0.31454
1397.4	-2.05168	-1.71715	-1.79593	-1.40805	-1.14545	-1.23626	-1.12502	-0.957	-1.02101	-0.91788	-0.96277	-0.74836	-0.8185	-0.82585	-0.66183	-0.63453	-0.47434	-0.39197	-0.41757	-0.43268	-0.29046	-0.31206
1393.91	-2.1469	-1.90369	-2.00078	-1.55816	-1.25907	-1.3317	-1.20955	-1.0336	-1.08264	-0.97814	-1.00759	-0.81276	-0.85431	-0.85945	-0.68285	-0.63569	-0.49479	-0.40274	-0.43585	-0.43325	-0.28504	-0.30551
1390.41	-2.19445	-2.05642	-2.17097	-1.65223	-1.3456	-1.39636	-1.25208	-1.05376	-1.09632	-0.97899	-1.01618	-0.83201	-0.83962	-0.83509	-0.66468	-0.61943	-0.47861	-0.37698	-0.40817	-0.41069	-0.26966	-0.29461
1386.91	-2.19756	-2.18446	-2.30967	-1.7436	-1.39708	-1.43502	-1.27912	-1.06559	-1.09468	-0.94885	-1.01912	-0.82314	-0.80491	-0.78133	-0.62658	-0.57943	-0.43813	-0.33973	-0.37757	-0.38571	-0.24822	-0.27663
1383.41	-2.14431	-2.27468	-2.38306	-1.78354	-1.4022	-1.43181	-1.24926	-1.02096	-1.04107	-0.87566	-0.96442	-0.77102	-0.7262	-0.67821	-0.55622	-0.49225	-0.36639	-0.28618	-0.31519	-0.3194	-0.19048	-0.25278
1379.92	-2.04522	-2.30228	-2.42306	-1.77384	-1.36708	-1.37574	-1.19761	-0.95969	-0.98339	-0.81061	-0.89059	-0.70325	-0.62859	-0.58032	-0.47719	-0.4094	-0.29072	-0.21094	-0.24877	-0.23955	-0.13053	-0.19231
1376.42	-1.86276	-2.24295	-2.36207	-1.67276	-1.264	-1.27473	-1.08323	-0.84687	-0.84565	-0.69416	-0.74341	-0.58129	-0.50423	-0.42044	-0.3404	-0.2798	-0.17811	-0.09356	-0.13303	-0.1492	-0.03589	-0.10215
1372.92	-1.64961	-2.12275	-2.21499	-1.52413	-1.11981	-1.1201	-0.93882	-0.69689	-0.69263	-0.55034	-0.56805	-0.44326	-0.35138	-0.2482	-0.19347	-0.16652	-0.05929	0.01708	-0.023	-0.05513	0.0454	-0.01808
1369.43	-1.43165	-1.95567	-2.0124	-1.33622	-0.93058	-0.92225	-0.75773	-0.52048	-0.52268	-0.37377	-0.39999	-0.27281	-0.19207	-0.08769	-0.0515	-0.04176	0.05758	0.11071	0.06785	0.02759	0.11373	0.04031
1365.93	-1.18649	-1.73465	-1.73752	-1.09955	-0.711	-0.70022	-0.5525	-0.33095	-0.33816	-0.19821	-0.20024	-0.10514	-0.04535	0.08296	0.09534	0.07831	0.16669	0.1953	0.15251	0.1121	0.18135	0.09502
1362.43	-0.943	-1.48613	-1.41928	-0.8528	-0.48459	-0.47203	-0.34389	-0.1378	-0.14829	-0.02041	-0.02154	0.05894	0.11	0.21009	0.21663	0.19747	0.26288	0.26841	0.23462	0.18861	0.24057	0.14104
1358.93	-0.70928	-1.20601	-1.08219	-0.56587	-0.24953	-0.24202	-0.13199	0.03501	0.02556	0.12294	0.14276	0.19859	0.22726	0.31688	0.30716	0.29908	0.32302	0.32515	0.29651	0.25792	0.28536	0.20334
1355.44	-0.502	-0.91344	-0.76094	-0.31359	-0.03994	-0.03065	0.02962	0.19652	0.17493	0.23154	0.27415	0.2977	0.32348	0.39362	0.35487	0.35581	0.35064	0.35432	0.32464	0.30371	0.30138	0.23983
1351.94	-0.32524	-0.63695	-0.43494	-0.08667	0.12978	0.16652	0.16823	0.31581	0.28661	0.29316	0.3703	0.34605	0.38353	0.41408	0.36896	0.39299	0.3456	0.33356	0.31777	0.30564	0.28699	0.2403
1348.44	-0.2128	-0.40451	-0.18875	0.07556	0.2264	0.26757	0.25381	0.37676	0.34577	0.32649	0.39888	0.34431	0.38536	0.39071	0.32593	0.35411	0.29031	0.27367	0.28577	0.25548	0.22562	0.19132
1344.95	-0.10856	-0.19981	0.01505	0.18615	0.29754	0.32174	0.29208	0.39238	0.36064	0.32379	0.38441	0.3091	0.34761	0.32743	0.25564	0.29233	0.22225	0.20735	0.22007	0.20215	0.17235	0.1518
1341.45	-0.05453	-0.08217	0.11737	0.23356	0.29699	0.30691	0.28044	0.35221	0.29983	0.25954	0.31619	0.21789	0.25979	0.20576	0.12648	0.18346	0.11468	0.09717	0.12028	0.11848	0.09541	0.08709
1337.95	-0.01336	0.01678	0.16728	0.21394	0.25547	0.24938	0.20583	0.25112	0.1915	0.15443	0.20585	0.09942	0.1458	0.04613	-0.01006	0.04398	-0.00459	-0.01593	0.00576	0.03169	0.01677	0.04205
1334.46	0.02346	0.07984	0.16301	0.1636	0.17658	0.16276	0.1258	0.131	0.08291	0.03128	0.10521	-0.04147	0.01468	-0.09405	-0.13339	-0.09792	-0.12406	-0.11455	-0.09288	-0.06895	-0.07036	-0.00633
1330.96	0.0288	0.09698	0.12604	0.06984	0.07449	0.05398	0.01575	-0.0047	-0.05986	-0.08588	-0.03338	-0.19896	-0.12272	-0.24571	-0.27354	-0.25231	-0.24771	-0.23276	-0.2029	-0.16697	-0.15199	-0.07579
1327.46	0.03115	0.08137	0.06766	-0.04046	-0.02369	-0.05341	-0.08984	-0.12229	-0.19909	-0.19595	-0.1457	-0.31547	-0.23807	-0.37169	-0.39571	-0.3765	-0.35059	-0.3229	-0.29177	-0.24865	-0.2021	-0.12857
1323.96	0.04763	0.05102	0.00528	-0.13433	-0.11603	-0.16553	-0.18422	-0.22841	-0.31463	-0.29134	-0.24233	-0.40329	-0.3424	-0.46545	-0.4796	-0.4708	-0.42062	-0.38857	-0.3595	-0.29574	-0.2272	-0.16486
1320.47	0.0519	0.00788	-0.05858	-0.23698	-0.19329	-0.25092	-0.27009	-0.31629	-0.40269	-0.3629	-0.33441	-0.47709	-0.41135	-0.54793	-0.54584	-0.53361	-0.46226	-0.43242	-0.38465	-0.32323	-0.23983	-0.18791
1316.97	0.07049	-0.01519	-0.1135	-0.28359	-0.23128	-0.29534	-0.31967	-0.38559	-0.45202	-0.4222	-0.38583	-0.50828	-0.45705	-0.58135	-0.56444	-0.5562	-0.46545	-0.42502	-0.39391	-0.32135	-0.21682	-0.18069
1313.47	0.07222	-0.03156	-0.14463	-0.32198	-0.25171	-0.31473	-0.37139	-0.39392	-0.46061	-0.44166	-0.42335	-0.51052	-0.46581	-0.57035	-0.54923	-0.56044	-0.45056	-0.40655	-0.36996	-0.29369	-0.19829	-0.17475
1309.98	0.06236	-0.05917	-0.14902	-0.32869	-0.25796	-0.32929	-0.3844	-0.40516	-0.45863	-0.44797	-0.43658	-0.49539	-0.46148	-0.56468	-0.51012	-0.53162	-0.42462	-0.38248	-0.33943	-0.26385	-0.17186	-0.17342
1306.48	0.03522	-0.06642	-0.17383	-0.33083	-0.253	-0.33069	-0.36971	-0.38456	-0.42702	-0.42477	-0.42448	-0.45642	-0.434	-0.53587	-0.47366	-0.49659	-0.39941	-0.33662	-0.28842	-0.23717	-0.13228	-0.16909
1302.98	0.03153	-0.05492	-0.15553	-0.28995	-0.2178	-0.30393	-0.33373	-0.33256	-0.36982	-0.36866	-0.38448	-0.39762	-0.39357	-0.49586	-0.4131	-0.43684	-0.34201	-0.28542	-0.233	-0.16558	-0.08561	-0.13341
1299.48	0.00548	-0.06655	-0.16407	-0.27215	-0.19425	-0.27521	-0.3006	-0.3077	-0.33421	-0.33099	-0.35661	-0.3596	-0.35493	-0.4646	-0.37474	-0.39555	-0.30139	-0.25538	-0.20133	-0.12637	-0.06565	-0.12181
1295.99	0.00899	-0.03425	-0.13651	-0.22271	-0.15174	-0.22174	-0.24576	-0.264	-0.27405	-0.27227	-0.30954	-0.30575	-0.30502	-0.41609	-0.30413	-0.33776	-0.24256	-0.21249	-0.15736	-0.07923	-0.04311	-0.09145
1292.49	0.000207085	-0.02138	-0.10788	-0.16685	-0.12663	-0.17354	-0.19461	-0.22634	-0.22299	-0.24153	-0.25846	-0.27176	-0.26824	-0.37109	-0.26883	-0.30925	-0.20526	-0.18473	-0.11673	-0.07441	-0.05749	-0.08203
1288.99	-0.02005	-0.01447	-0.0746	-0.12751	-0.09859	-0.14019	-0.15568	-0.19552	-0.20281	-0.20776	-0.23349	-0.24398	-0.24114	-0.3401	-0.25299	-0.28312	-0.19391	-0.17029	-0.09949	-0.06844	-0.06545	-0.09487
1285.5	-0.01585	0.00291	-0.04603	-0.08089	-0.07949	-0.10645	-0.10906	-0.15278	-0.15409	-0.14811	-0.1778	-0.19589	-0.19624	-0.29474	-0.23351	-0.24773	-0.16889	-0.13422	-0.07851	-0.05565	-0.05811	-0.07051
1282	-0.01858	0.01202	-0.02141	-0.04824	-0.06842	-0.09122	-0.08315	-0.13336	-0.12145	-0.10614	-0.1404	-0.1719	-0.16955	-0.26009	-0.20519	-0.21499	-0.13801	-0.1223	-0.06821	-0.04164	-0.04808	-0.04286
1278.5	-0.00884	0.02581	0.01	-0.02833	-0.04869	-0.05531	-0.05746	-0.1021	-0.09558	-0.07361	-0.10292	-0.15785	-0.13953	-0.22688	-0.18074	-0.17522	-0.10038	-0.10931	-0.05019	-0.0385	-0.03674	-0.03261
1275.01	0.00896	0.04872	0.04924	0.00101	-0.01401	-0.02045	-0.0267	-0.07281	-0.06173	-0.048	-0.06456	-0.11519	-0.1081	-0.17426	-0.15016	-0.12704	-0.05189	-0.08163	-0.02758	-0.02996	-0.02375	-0.00391
1271.51	0.01904	0.06702	0.09755	0.04031	0.02393	0.01368	0.00822	-0.02454	-0.01551	-0.000942096	-0.0209	-0.06761	-0.06457	-0.12503	-0.10525	-0.09227	-0.01482	-0.04905	-0.00501	0.00235	-0.01243	0.0169
1268.01	0.01156	0.06955	0.124	0.06876	0.03917	0.01726	0.04129	-0.00331	0.01196	0.02695	0.00702	-0.035	-0.02905	-0.10075	-0.08466	-0.06369	0.00681	-0.03014	0.012	0.02852	0.01069	0.0246
1264.51	-0.00564	0.08395	0.12242	0.07947	0.04351	0.03234	0.05845	0.02151	0.03305	0.04255	0.03613	-0.00921	0.00466	-0.07117	-0.06364	-0.02852	0.03084	-0.01193	0.02752	0.04703	0.03698	0.04215
1261.02	-0.01521	0.08833	0.11289	0.07832	0.04525	0.03321	0.06679	0.02755	0.04037	0.05213	0.04934	0.0026	0.02074	-0.06354	-0.03731	-0.00386	0.04292	-0.00895	0.03486	0.07651	0.03289	0.0455
1257.52	-0.02309	0.09586	0.11126	0.07951	0.06549	0.05144	0.08139	0.04004	0.04925	0.06345	0.07742	0.01728	0.04181	-0.02949	-0.000733931	0.02075	0.05472	0.00545	0.04499	0.09082	0.04129	0.04879
1254.02	-0.00492	0.1257	0.13006	0.10581	0.09887	0.08256	0.09875	0.07117	0.07712	0.08107	0.09882	0.06	0.0788	0.00781	0.05623	0.05237	0.07941	0.02616	0.07472	0.11271	0.06576	0.06046
1250.53	-0.01136	0.11879	0.12574	0.10929	0.10071	0.09866	0.10532	0.08673	0.08433	0.08093	0.11583	0.0815	0.09398	0.03156	0.06887	0.06296	0.07778	0.02894	0.09013	0.1012	0.06853	0.06003
1247.03	-0.0273	0.09926	0.10462	0.1027	0.0961	0.08756	0.1003	0.08821	0.08466	0.08296	0.10651	0.08964	0.09955	0.04637	0.08249	0.06729	0.06268	0.03663	0.09844	0.08834	0.06222	0.05243
1243.53	-0.02458	0.07976	0.07247	0.09185	0.07787	0.07828	0.0847	0.0792	0.09298	0.0841	0.09345	0.09102	0.08323	0.06479	0.07845	0.06796	0.05539	0.04549	0.09779	0.08891	0.06146	0.06732
1240.03	-0.02458	0.05904	0.05607	0.08323	0.07946	0.07811	0.07681	0.07792	0.0949	0.08291	0.08089	0.09251	0.08694	0.08395	0.09603	0.08599	0.06984	0.05488	0.08726	0.08132	0.06856	0.07207
1236.54	-0.01652	0.04111	0.04708	0.06759	0.07169	0.09425	0.07502	0.09337	0.09827	0.08343	0.07163	0.0936	0.08655	0.10996	0.09636	0.09072	0.07495	0.04941	0.07291	0.05978	0.066	0.05478
1233.04	-0.00362	0.01972	0.04254	0.05378	0.08294	0.09779	0.07836	0.09245	0.09693	0.0858	0.07339	0.10862	0.08788	0.12954	0.08634	0.09329	0.08647	0.0517	0.07056	0.03733	0.06411	0.05288
1229.54	-0.00184	-0.02624	0.01869	0.03655	0.05586	0.07273	0.06057	0.0772	0.07462	0.07116	0.05153	0.09384	0.07314	0.10714	0.06645	0.06791	0.06862	0.0488	0.04692	0.02732	0.05427	0.03219
1226.05	-0.02054	-0.0744	-0.02777	-0.000492465	0.01489	0.02728	0.03418	0.03823	0.04818	0.03053	0.02313	0.05842	0.04504	0.07365	0.0256	0.03706	0.03741	0.02921	0.01159	-0.00542	0.02961	0.01406
1222.55	-0.0124	-0.09529	-0.06914	-0.03902	-0.02126	0.00265	0.00714	0.0055	0.00897	-0.0048	-0.0035	0.02585	0.02065	0.0453	0.01119	0.02818	0.02298	0.02454	-0.02161	-0.01538	0.01141	-8.8884e-06
1219.05	-0.0179	-0.11862	-0.10782	-0.08131	-0.05299	-0.0405	-0.03676	-0.04485	-0.04763	-0.04333	-0.03236	-0.023	-0.02066	0.0093	-0.01288	-0.00245	-0.01922	0.01104	-0.06176	-0.04802	-0.0264	-0.03874
1215.56	0.00539	-0.11818	-0.10582	-0.08249	-0.0533	-0.05192	-0.06386	-0.04053	-0.05728	-0.05276	-0.04022	-0.03287	-0.03443	0.00162	-0.01662	-0.01109	-0.03447	0.00975	-0.06454	-0.0603	-0.03745	-0.05083
1212.06	0.01499	-0.10842	-0.10554	-0.08699	-0.05436	-0.06253	-0.08237	-0.04191	-0.05934	-0.05392	-0.04398	-0.04152	-0.02879	-0.00715	-0.02009	-0.02561	-0.05068	0.00214	-0.06636	-0.06869	-0.04887	-0.06255
1208.56	0.01366	-0.11051	-0.11984	-0.09339	-0.08461	-0.08164	-0.09061	-0.04453	-0.07314	-0.05854	-0.04761	-0.06435	-0.04798	-0.02706	-0.0332	-0.03606	-0.06991	-0.00623	-0.06248	-0.08631	-0.05628	-0.06386
1205.06	0.01376	-0.10084	-0.12011	-0.09794	-0.09281	-0.08976	-0.09879	-0.05253	-0.08132	-0.07221	-0.06179	-0.06841	-0.06052	-0.04338	-0.03663	-0.05013	-0.08488	-0.01683	-0.05608	-0.0825	-0.06532	-0.0666
1201.57	0.02862	-0.0716	-0.1011	-0.0905	-0.08254	-0.08362	-0.10055	-0.04689	-0.07524	-0.07806	-0.06167	-0.07374	-0.06505	-0.03552	-0.03735	-0.05657	-0.08178	-0.01919	-0.05064	-0.07224	-0.06807	-0.06102
1198.07	0.0266	-0.0531	-0.08489	-0.08081	-0.07686	-0.08024	-0.09489	-0.04787	-0.07207	-0.07606	-0.06215	-0.07293	-0.06656	-0.04067	-0.04077	-0.05811	-0.07824	-0.02267	-0.04513	-0.06273	-0.06216	-0.05235
1194.57	0.01953	-0.02813	-0.05769	-0.06092	-0.06125	-0.06613	-0.07664	-0.04272	-0.05987	-0.06402	-0.05444	-0.06256	-0.05891	-0.04073	-0.0386	-0.05203	-0.06433	-0.0234	-0.03449	-0.04593	-0.04835	-0.03778
1191.08	0.00668	0.00479	-0.0175	-0.02813	-0.03319	-0.03865	-0.04302	-0.02912	-0.03601	-0.03934	-0.03588	-0.04053	-0.03992	-0.03378	-0.02891	-0.03632	-0.03796	-0.02017	-0.0169	-0.02006	-0.02565	-0.01609
1187.58	-0.01274	0.0472	0.03784	0.02051	0.01005	0.00506	0.00895	-0.00456	0.00237	0.000827595	-0.00361	-0.0046	-0.00724	-0.01774	-0.00961	-0.00876	0.00313	-0.01164	0.00964	0.01686	0.00697	0.01406
1184.08	-0.03958	0.10082	0.11063	0.08817	0.07144	0.06808	0.08251	0.03369	0.0584	0.05959	0.04552	0.0477	0.04172	0.00965	0.02157	0.03305	0.06142	0.00359	0.04729	0.06693	0.05067	0.05411
1180.58	-0.07477	0.16746	0.20334	0.17831	0.15417	0.15379	0.18121	0.08858	0.13547	0.14031	0.11492	0.11903	0.10976	0.05087	0.06709	0.09171	0.1396	0.02707	0.09838	0.13248	0.10666	0.10563

## Sheet: Figure 5c
Time (ps)	Norm. gain	Norm. gain
	g0%	g100%
0	-0.77361	-0.90693
0.1	-1	-0.95016
0.2	-0.8765	-1
0.4	-0.66446	-0.73607
0.5	-0.58552	-0.57869
0.6	-0.58255	-0.59223
0.8	-0.49593	-0.52789
1	-0.4903	-0.43977
1.25	-0.42652	-0.45245
1.5	-0.43558	-0.40403
1.75	-0.41979	-0.42059
2	-0.38259	-0.34337
2.5	-0.36525	-0.35257
5	-0.25714	-0.3547
7	-0.27308	-0.28181
10	-0.24788	-0.26235
25	-0.21728	-0.2042
50	-0.18875	-0.16621
75	-0.19085	-0.17988
100	-0.17646	-0.17901
500	-0.14869	-0.12449
1000	-0.14954	-0.12981

## Sheet: Figure 5d
Time (ps)	Norm. gain	Norm. gain
	g0%	g100%
0	0.2733	0.17442
0.1	0.49148	0.23421
0.2	0.78214	0.40399
0.4	0.85158	0.56404
0.5	0.94418	0.71857
0.6	1	0.777
0.8	0.88268	0.70537
1	0.85765	0.9476
1.25	0.8354	0.87094
1.5	0.92862	0.78848
1.75	0.87763	0.96331
2	0.7843	0.83572
2.5	0.79642	0.93064
5	0.8164	1
7	0.74454	0.89105
10	0.62865	0.94908
25	0.63623	0.8468
50	0.61772	0.85569
75	0.50007	0.78402
100	0.40548	0.73812
500	0.38504	0.72784
1000	0.305	0.58032

## Sheet: Figure 5e
Time (ps)	Peak shift (cm^-1)	Peak shift (cm^-1)
	g0%	g100%
0	--	--
0.1	0	0
0.2	3.49706	6.99412
0.4	6.99412	10.4912
0.5	6.99412	13.9882
0.6	10.4912	13.9882
0.8	10.4912	17.4853
1	10.4912	17.4853
1.25	13.9882	17.4853
1.5	13.9882	20.9824
1.75	13.9882	20.9824
2	13.9882	20.9824
2.5	13.9882	20.9824
5	17.4853	24.4794
7	13.9882	24.4794
10	20.9824	24.4794
25	13.9882	24.4794
50	13.9882	24.4794
75	17.4853	24.4794
100	13.9882	24.4794
500	13.9882	24.4794
1000	13.9882	24.4794
